# Supplementary material for: Predicting in vivo effect levels for repeat-dose systemic toxicity using chemical, biological, kinetic and study covariates
Source: Arch Toxicol. 2017 Oct 27;92(2):587–600. doi: 10.1007/s00204-017-2067-x (PMC5818596; doi:10.1007/s00204-017-2067-x)
Supplement: Supplementary file 2 — Supplementary material 2 (CSV 41 kb) [file 204_2017_2067_MOESM2_ESM.csv]

aeid	assay_component_endpoint_name	assay_group
1512	Vala_A1_LipidPxlInt_up	adipogenesis_increase
1521	Vala_A1_PCC_ADFPvLipid_up	adipogenesis_increase
1523	Vala_A1_PCC_PerilipinvLipid_up	adipogenesis_increase
1515	Vala_A1_PctDifferenCells_up	adipogenesis_increase
1531	Vala_A2_K2_LipidvADFP_dn	adipogenesis_inhibition
1535	Vala_A2_LipidDropletDiam_dn	adipogenesis_inhibition
1537	Vala_A2_PCC_LipidvPerilipin_dn	adipogenesis_inhibition
1529	Vala_A2_PctDifferenCells_dn	adipogenesis_inhibition
710	NVS_NR_cAR	androgen_receptor
711	NVS_NR_hAR	androgen_receptor
726	NVS_NR_rAR	androgen_receptor
739	OT_AR_ARELUC_AG_1440	androgen_receptor
740	OT_AR_ARSRC1_0480	androgen_receptor
741	OT_AR_ARSRC1_0960	androgen_receptor
761	TOX21_AR_BLA_Agonist_ratio	androgen_receptor
762	TOX21_AR_BLA_Antagonist_ratio	androgen_receptor
764	TOX21_AR_LUC_MDAKB2_Agonist	androgen_receptor
765	TOX21_AR_LUC_MDAKB2_Antagonist	androgen_receptor
1816	TOX21_AR_LUC_MDAKB2_Antagonist2	androgen_receptor
63	ATG_Ahr_CIS_up	aryl_hydrocarbon_receptor
806	TOX21_AhR_LUC_Agonist	aryl_hydrocarbon_receptor
148	BSK_3C_HLADR_up	cell_adhesion_molecule_activation
176	BSK_4H_Pselectin_up	cell_adhesion_molecule_activation
186	BSK_BE3C_HLADR_up	cell_adhesion_molecule_activation
208	BSK_CASM3C_HLADR_up	cell_adhesion_molecule_activation
224	BSK_CASM3C_SAA_up	cell_adhesion_molecule_activation
234	BSK_CASM3C_VCAM1_up	cell_adhesion_molecule_activation
236	BSK_hDFCGF_CollagenIII_up	cell_adhesion_molecule_activation
260	BSK_KF3CT_ICAM1_up	cell_adhesion_molecule_activation
280	BSK_LPS_Eselectin_up	cell_adhesion_molecule_activation
306	BSK_SAg_Eselectin_up	cell_adhesion_molecule_activation
145	BSK_3C_Eselectin_down	cell_adhesion_molecule_inhibition
147	BSK_3C_HLADR_down	cell_adhesion_molecule_inhibition
149	BSK_3C_ICAM1_down	cell_adhesion_molecule_inhibition
167	BSK_3C_VCAM1_down	cell_adhesion_molecule_inhibition
175	BSK_4H_Pselectin_down	cell_adhesion_molecule_inhibition
181	BSK_4H_VCAM1_down	cell_adhesion_molecule_inhibition
185	BSK_BE3C_HLADR_down	cell_adhesion_molecule_inhibition
207	BSK_CASM3C_HLADR_down	cell_adhesion_molecule_inhibition
223	BSK_CASM3C_SAA_down	cell_adhesion_molecule_inhibition
233	BSK_CASM3C_VCAM1_down	cell_adhesion_molecule_inhibition
235	BSK_hDFCGF_CollagenIII_down	cell_adhesion_molecule_inhibition
257	BSK_hDFCGF_VCAM1_down	cell_adhesion_molecule_inhibition
259	BSK_KF3CT_ICAM1_down	cell_adhesion_molecule_inhibition
279	BSK_LPS_Eselectin_down	cell_adhesion_molecule_inhibition
297	BSK_LPS_VCAM1_down	cell_adhesion_molecule_inhibition
305	BSK_SAg_Eselectin_down	cell_adhesion_molecule_inhibition
27	APR_HepG2_MicrotubuleCSK_24h_dn	cell_conformation
28	APR_HepG2_MicrotubuleCSK_24h_up	cell_conformation
47	APR_HepG2_MicrotubuleCSK_72h_dn	cell_conformation
48	APR_HepG2_MicrotubuleCSK_72h_up	cell_conformation
116	ATG_CAR_TRANS_up	constitutive_androstane_receptor
101	ATG_PBREM_CIS_up	constitutive_androstane_receptor
713	NVS_NR_hCAR_Antagonist	constitutive_androstane_receptor
319	NVS_ADME_hCYP19A1	cyp_inhibition
321	NVS_ADME_hCYP1A1	cyp_inhibition
323	NVS_ADME_hCYP1A2	cyp_inhibition
327	NVS_ADME_hCYP2A6	cyp_inhibition
329	NVS_ADME_hCYP2B6	cyp_inhibition
333	NVS_ADME_hCYP2C19	cyp_inhibition
337	NVS_ADME_hCYP2C9	cyp_inhibition
339	NVS_ADME_hCYP2D6	cyp_inhibition
345	NVS_ADME_hCYP3A4	cyp_inhibition
349	NVS_ADME_hCYP4F12	cyp_inhibition
767	TOX21_Aromatase_Inhibition	cyp_inhibition
112	ATG_TGFb_CIS_up	cytokine_activation
154	BSK_3C_MCP1_up	cytokine_activation
164	BSK_3C_TissueFactor_up	cytokine_activation
216	BSK_CASM3C_MCP1_up	cytokine_activation
218	BSK_CASM3C_MCSF_up	cytokine_activation
230	BSK_CASM3C_TissueFactor_up	cytokine_activation
242	BSK_hDFCGF_IP10_up	cytokine_activation
244	BSK_hDFCGF_MCSF_up	cytokine_activation
246	BSK_hDFCGF_MIG_up	cytokine_activation
264	BSK_KF3CT_IP10_up	cytokine_activation
266	BSK_KF3CT_MCP1_up	cytokine_activation
294	BSK_LPS_TissueFactor_up	cytokine_activation
300	BSK_SAg_CD38_up	cytokine_activation
304	BSK_SAg_CD69_up	cytokine_activation
310	BSK_SAg_MCP1_up	cytokine_activation
153	BSK_3C_MCP1_down	cytokine_inhibition
155	BSK_3C_MIG_down	cytokine_inhibition
163	BSK_3C_TissueFactor_down	cytokine_inhibition
171	BSK_4H_Eotaxin3_down	cytokine_inhibition
173	BSK_4H_MCP1_down	cytokine_inhibition
187	BSK_BE3C_IL1a_down	cytokine_inhibition
189	BSK_BE3C_IP10_down	cytokine_inhibition
191	BSK_BE3C_MIG_down	cytokine_inhibition
193	BSK_BE3C_MMP1_down	cytokine_inhibition
195	BSK_BE3C_PAI1_down	cytokine_inhibition
199	BSK_BE3C_TGFb1_down	cytokine_inhibition
201	BSK_BE3C_tPA_down	cytokine_inhibition
203	BSK_BE3C_uPA_down	cytokine_inhibition
209	BSK_CASM3C_IL6_down	cytokine_inhibition
211	BSK_CASM3C_IL8_down	cytokine_inhibition
215	BSK_CASM3C_MCP1_down	cytokine_inhibition
217	BSK_CASM3C_MCSF_down	cytokine_inhibition
219	BSK_CASM3C_MIG_down	cytokine_inhibition
229	BSK_CASM3C_TissueFactor_down	cytokine_inhibition
239	BSK_hDFCGF_IL8_down	cytokine_inhibition
241	BSK_hDFCGF_IP10_down	cytokine_inhibition
243	BSK_hDFCGF_MCSF_down	cytokine_inhibition
245	BSK_hDFCGF_MIG_down	cytokine_inhibition
247	BSK_hDFCGF_MMP1_down	cytokine_inhibition
249	BSK_hDFCGF_PAI1_down	cytokine_inhibition
261	BSK_KF3CT_IL1a_down	cytokine_inhibition
263	BSK_KF3CT_IP10_down	cytokine_inhibition
265	BSK_KF3CT_MCP1_down	cytokine_inhibition
267	BSK_KF3CT_MMP9_down	cytokine_inhibition
271	BSK_KF3CT_TGFb1_down	cytokine_inhibition
287	BSK_LPS_MCSF_down	cytokine_inhibition
293	BSK_LPS_TissueFactor_down	cytokine_inhibition
299	BSK_SAg_CD38_down	cytokine_inhibition
303	BSK_SAg_CD69_down	cytokine_inhibition
309	BSK_SAg_MCP1_down	cytokine_inhibition
311	BSK_SAg_MIG_down	cytokine_inhibition
1	ACEA_T47D_80hr_Negative	cytotoxicity
1852	ACEA_T47D_AUC_viability	cytotoxicity
24	APR_HepG2_CellCycleArrest_24h_up	cytotoxicity
44	APR_HepG2_CellCycleArrest_72h_up	cytotoxicity
25	APR_HepG2_CellLoss_24h_dn	cytotoxicity
45	APR_HepG2_CellLoss_72h_dn	cytotoxicity
34	APR_HepG2_MitoticArrest_24h_up	cytotoxicity
54	APR_HepG2_MitoticArrest_72h_up	cytotoxicity
1204	ATG_XTT_Cytotoxicity_up	cytotoxicity
157	BSK_3C_Proliferation_down	cytotoxicity
159	BSK_3C_SRB_down	cytotoxicity
177	BSK_4H_SRB_down	cytotoxicity
178	BSK_4H_SRB_up	cytotoxicity
197	BSK_BE3C_SRB_down	cytotoxicity
221	BSK_CASM3C_Proliferation_down	cytotoxicity
225	BSK_CASM3C_SRB_down	cytotoxicity
251	BSK_hDFCGF_Proliferation_down	cytotoxicity
253	BSK_hDFCGF_SRB_down	cytotoxicity
254	BSK_hDFCGF_SRB_up	cytotoxicity
269	BSK_KF3CT_SRB_down	cytotoxicity
291	BSK_LPS_SRB_down	cytotoxicity
313	BSK_SAg_PBMCCytotoxicity_down	cytotoxicity
314	BSK_SAg_PBMCCytotoxicity_up	cytotoxicity
315	BSK_SAg_Proliferation_down	cytotoxicity
317	BSK_SAg_SRB_down	cytotoxicity
1136	LTEA_HepaRG_LDH_cytotoxicity	cytotoxicity
763	TOX21_AR_BLA_Antagonist_viability	cytotoxicity
1185	TOX21_ARE_BLA_agonist_viability	cytotoxicity
787	TOX21_ERa_BLA_Antagonist_viability	cytotoxicity
1343	TOX21_ESRE_BLA_viability	cytotoxicity
1121	TOX21_FXR_BLA_antagonist_viability	cytotoxicity
795	TOX21_GR_BLA_Antagonist_viability	cytotoxicity
1186	TOX21_HSE_BLA_agonist_viability	cytotoxicity
799	TOX21_MMP_viability	cytotoxicity
1347	TOX21_NFkB_BLA_agonist_viability	cytotoxicity
1187	TOX21_p53_BLA_p1_viability	cytotoxicity
1318	TOX21_p53_BLA_p2_viability	cytotoxicity
1322	TOX21_p53_BLA_p3_viability	cytotoxicity
1326	TOX21_p53_BLA_p4_viability	cytotoxicity
1330	TOX21_p53_BLA_p5_viability	cytotoxicity
1195	TOX21_PPARd_BLA_Agonist_viability	cytotoxicity
1126	TOX21_PPARd_BLA_antagonist_viability	cytotoxicity
1128	TOX21_PPARg_BLA_antagonist_viability	cytotoxicity
1331	TOX21_VDR_BLA_Agonist_viability	cytotoxicity
1133	TOX21_VDR_BLA_antagonist_viability	cytotoxicity
1514	Vala_A1_CellCount_dn	cytotoxicity
1527	Vala_A2_CellCount_dn	cytotoxicity
1538	Vala_BC1_CellCount_dn	cytotoxicity
1541	Vala_ECAD_CellCount_dn	cytotoxicity
1566	Vala_MEF1_CellCount_dn	cytotoxicity
1580	Vala_PBCD_CellCount_dn	cytotoxicity
1588	Vala_VECAD_CellCount_dn	cytotoxicity
451	NVS_ENZ_hHDAC3	deacetylase_inhibition
453	NVS_ENZ_hHDAC6	deacetylase_inhibition
561	NVS_ENZ_hSIRT1	deacetylase_inhibition
563	NVS_ENZ_hSIRT2	deacetylase_inhibition
565	NVS_ENZ_hSIRT3	deacetylase_inhibition
381	NVS_ENZ_hAChE	esterase_inhibition
441	NVS_ENZ_hES	esterase_inhibition
507	NVS_ENZ_hPDE10	esterase_inhibition
509	NVS_ENZ_hPDE4A1	esterase_inhibition
511	NVS_ENZ_hPDE5	esterase_inhibition
593	NVS_ENZ_rAChE	esterase_inhibition
2	ACEA_T47D_80hr_Positive	estrogen_receptor
1853	ACEA_T47D_AUC_ER_agonist	estrogen_receptor
117	ATG_ERa_TRANS_up	estrogen_receptor
75	ATG_ERE_CIS_up	estrogen_receptor
708	NVS_NR_bER	estrogen_receptor
714	NVS_NR_hER	estrogen_receptor
725	NVS_NR_mERa	estrogen_receptor
742	OT_ER_ERaERa_0480	estrogen_receptor
743	OT_ER_ERaERa_1440	estrogen_receptor
744	OT_ER_ERaERb_0480	estrogen_receptor
745	OT_ER_ERaERb_1440	estrogen_receptor
746	OT_ER_ERbERb_0480	estrogen_receptor
747	OT_ER_ERbERb_1440	estrogen_receptor
750	OT_ERa_EREGFP_0120	estrogen_receptor
751	OT_ERa_EREGFP_0480	estrogen_receptor
785	TOX21_ERa_BLA_Agonist_ratio	estrogen_receptor
786	TOX21_ERa_BLA_Antagonist_ratio	estrogen_receptor
788	TOX21_ERa_LUC_BG1_Agonist	estrogen_receptor
789	TOX21_ERa_LUC_BG1_Antagonist	estrogen_receptor
120	ATG_FXR_TRANS_up	farnesoid_x_receptor
85	ATG_IR1_CIS_up	farnesoid_x_receptor
715	NVS_NR_hFXR_Agonist	farnesoid_x_receptor
716	NVS_NR_hFXR_Antagonist	farnesoid_x_receptor
753	OT_FXR_FXRSRC1_0480	farnesoid_x_receptor
754	OT_FXR_FXRSRC1_1440	farnesoid_x_receptor
1119	TOX21_FXR_BLA_agonist_ratio	farnesoid_x_receptor
1120	TOX21_FXR_BLA_antagonist_ratio	farnesoid_x_receptor
122	ATG_GR_TRANS_up	glucocorticoid_receptor
81	ATG_GRE_CIS_up	glucocorticoid_receptor
717	NVS_NR_hGR	glucocorticoid_receptor
793	TOX21_GR_BLA_Agonist_ratio	glucocorticoid_receptor
794	TOX21_GR_BLA_Antagonist_ratio	glucocorticoid_receptor
620	NVS_GPCR_gMPeripheral_NonSelective	gpcr_inhibition_other_receptor
662	NVS_GPCR_rabPAF	gpcr_inhibition_other_receptor
668	NVS_GPCR_rCRF	gpcr_inhibition_other_receptor
671	NVS_GPCR_rGHB	gpcr_inhibition_other_receptor
674	NVS_GPCR_rmMGluR1	gpcr_inhibition_other_receptor
609	NVS_GPCR_bAdoR_NonSelective	gpcr_inhibition_rhodopsin-like_receptor
610	NVS_GPCR_bAT2	gpcr_inhibition_rhodopsin-like_receptor
611	NVS_GPCR_bDR_NonSelective	gpcr_inhibition_rhodopsin-like_receptor
612	NVS_GPCR_bH1	gpcr_inhibition_rhodopsin-like_receptor
613	NVS_GPCR_bNPY_NonSelective	gpcr_inhibition_rhodopsin-like_receptor
614	NVS_GPCR_g5HT4	gpcr_inhibition_rhodopsin-like_receptor
616	NVS_GPCR_gBK2	gpcr_inhibition_rhodopsin-like_receptor
617	NVS_GPCR_gH2	gpcr_inhibition_rhodopsin-like_receptor
618	NVS_GPCR_gLTB4	gpcr_inhibition_rhodopsin-like_receptor
619	NVS_GPCR_gLTD4	gpcr_inhibition_rhodopsin-like_receptor
621	NVS_GPCR_gOpiateK	gpcr_inhibition_rhodopsin-like_receptor
622	NVS_GPCR_h5HT2A	gpcr_inhibition_rhodopsin-like_receptor
623	NVS_GPCR_h5HT5A	gpcr_inhibition_rhodopsin-like_receptor
624	NVS_GPCR_h5HT6	gpcr_inhibition_rhodopsin-like_receptor
625	NVS_GPCR_h5HT7	gpcr_inhibition_rhodopsin-like_receptor
626	NVS_GPCR_hAdoRA1	gpcr_inhibition_rhodopsin-like_receptor
627	NVS_GPCR_hAdoRA2a	gpcr_inhibition_rhodopsin-like_receptor
628	NVS_GPCR_hAdra2A	gpcr_inhibition_rhodopsin-like_receptor
629	NVS_GPCR_hAdra2C	gpcr_inhibition_rhodopsin-like_receptor
630	NVS_GPCR_hAdrb1	gpcr_inhibition_rhodopsin-like_receptor
631	NVS_GPCR_hAdrb2	gpcr_inhibition_rhodopsin-like_receptor
632	NVS_GPCR_hAdrb3	gpcr_inhibition_rhodopsin-like_receptor
633	NVS_GPCR_hAT1	gpcr_inhibition_rhodopsin-like_receptor
635	NVS_GPCR_hDRD1	gpcr_inhibition_rhodopsin-like_receptor
636	NVS_GPCR_hDRD2s	gpcr_inhibition_rhodopsin-like_receptor
637	NVS_GPCR_hDRD4.4	gpcr_inhibition_rhodopsin-like_receptor
638	NVS_GPCR_hETA	gpcr_inhibition_rhodopsin-like_receptor
639	NVS_GPCR_hETB	gpcr_inhibition_rhodopsin-like_receptor
640	NVS_GPCR_hH1	gpcr_inhibition_rhodopsin-like_receptor
641	NVS_GPCR_hLTB4_BLT1	gpcr_inhibition_rhodopsin-like_receptor
642	NVS_GPCR_hM1	gpcr_inhibition_rhodopsin-like_receptor
643	NVS_GPCR_hM2	gpcr_inhibition_rhodopsin-like_receptor
644	NVS_GPCR_hM3	gpcr_inhibition_rhodopsin-like_receptor
645	NVS_GPCR_hM4	gpcr_inhibition_rhodopsin-like_receptor
646	NVS_GPCR_hM5	gpcr_inhibition_rhodopsin-like_receptor
647	NVS_GPCR_hNK2	gpcr_inhibition_rhodopsin-like_receptor
648	NVS_GPCR_hNPY1	gpcr_inhibition_rhodopsin-like_receptor
649	NVS_GPCR_hNPY2	gpcr_inhibition_rhodopsin-like_receptor
650	NVS_GPCR_hNTS	gpcr_inhibition_rhodopsin-like_receptor
651	NVS_GPCR_hOpiate_D1	gpcr_inhibition_rhodopsin-like_receptor
652	NVS_GPCR_hOpiate_mu	gpcr_inhibition_rhodopsin-like_receptor
653	NVS_GPCR_hORL1	gpcr_inhibition_rhodopsin-like_receptor
654	NVS_GPCR_hPY2	gpcr_inhibition_rhodopsin-like_receptor
655	NVS_GPCR_hTXA2	gpcr_inhibition_rhodopsin-like_receptor
656	NVS_GPCR_hV1A	gpcr_inhibition_rhodopsin-like_receptor
657	NVS_GPCR_mCCKAPeripheral	gpcr_inhibition_rhodopsin-like_receptor
658	NVS_GPCR_mCKKBCentral	gpcr_inhibition_rhodopsin-like_receptor
659	NVS_GPCR_p5HT2C	gpcr_inhibition_rhodopsin-like_receptor
660	NVS_GPCR_r5HT_NonSelective	gpcr_inhibition_rhodopsin-like_receptor
661	NVS_GPCR_r5HT1_NonSelective	gpcr_inhibition_rhodopsin-like_receptor
663	NVS_GPCR_rAdra1_NonSelective	gpcr_inhibition_rhodopsin-like_receptor
664	NVS_GPCR_rAdra1A	gpcr_inhibition_rhodopsin-like_receptor
665	NVS_GPCR_rAdra1B	gpcr_inhibition_rhodopsin-like_receptor
666	NVS_GPCR_rAdra2_NonSelective	gpcr_inhibition_rhodopsin-like_receptor
667	NVS_GPCR_rAdrb_NonSelective	gpcr_inhibition_rhodopsin-like_receptor
672	NVS_GPCR_rH3	gpcr_inhibition_rhodopsin-like_receptor
673	NVS_GPCR_rmAdra2B	gpcr_inhibition_rhodopsin-like_receptor
676	NVS_GPCR_rNK1	gpcr_inhibition_rhodopsin-like_receptor
677	NVS_GPCR_rNK3	gpcr_inhibition_rhodopsin-like_receptor
679	NVS_GPCR_rOpiate_NonSelective	gpcr_inhibition_rhodopsin-like_receptor
680	NVS_GPCR_rOpiate_NonSelectiveNa	gpcr_inhibition_rhodopsin-like_receptor
681	NVS_GPCR_rOXT	gpcr_inhibition_rhodopsin-like_receptor
682	NVS_GPCR_rSST	gpcr_inhibition_rhodopsin-like_receptor
683	NVS_GPCR_rTRH	gpcr_inhibition_rhodopsin-like_receptor
684	NVS_GPCR_rV1	gpcr_inhibition_rhodopsin-like_receptor
152	BSK_3C_IL8_up	immune_cytokine_activation
188	BSK_BE3C_IL1a_up	immune_cytokine_activation
210	BSK_CASM3C_IL6_up	immune_cytokine_activation
212	BSK_CASM3C_IL8_up	immune_cytokine_activation
262	BSK_KF3CT_IL1a_up	immune_cytokine_activation
282	BSK_LPS_IL1a_up	immune_cytokine_activation
284	BSK_LPS_IL8_up	immune_cytokine_activation
286	BSK_LPS_MCP1_up	immune_cytokine_activation
296	BSK_LPS_TNFa_up	immune_cytokine_activation
308	BSK_SAg_IL8_up	immune_cytokine_activation
151	BSK_3C_IL8_down	immune_cytokine_inhibition
277	BSK_LPS_CD40_down	immune_cytokine_inhibition
281	BSK_LPS_IL1a_down	immune_cytokine_inhibition
283	BSK_LPS_IL8_down	immune_cytokine_inhibition
285	BSK_LPS_MCP1_down	immune_cytokine_inhibition
295	BSK_LPS_TNFa_down	immune_cytokine_inhibition
301	BSK_SAg_CD40_down	immune_cytokine_inhibition
307	BSK_SAg_IL8_down	immune_cytokine_inhibition
686	NVS_IC_hKhERGCh	ion_channel_inhibition
687	NVS_IC_rCaBTZCHL	ion_channel_inhibition
689	NVS_IC_rCaDHPRCh_L	ion_channel_inhibition
691	NVS_IC_rKATPCh	ion_channel_inhibition
693	NVS_IC_rNaCh_site2	ion_channel_inhibition
238	BSK_hDFCGF_EGFR_up	kinase_activation
422	NVS_ENZ_hCK1D_Activator	kinase_activation
440	NVS_ENZ_hEphB2_Activator	kinase_activation
448	NVS_ENZ_hFyn_Activator	kinase_activation
456	NVS_ENZ_hIGF1R_Activator	kinase_activation
470	NVS_ENZ_hLynA_Activator	kinase_activation
480	NVS_ENZ_hMAPKAPK2_Activator	kinase_activation
502	NVS_ENZ_hNEK2_Activator	kinase_activation
574	NVS_ENZ_hTrkA_Activator	kinase_activation
183	BSK_4H_VEGFRII_down	kinase_inhibition
385	NVS_ENZ_hAKT1	kinase_inhibition
387	NVS_ENZ_hAKT2	kinase_inhibition
391	NVS_ENZ_hAMPKa1	kinase_inhibition
393	NVS_ENZ_hAurA	kinase_inhibition
413	NVS_ENZ_hCDK2	kinase_inhibition
421	NVS_ENZ_hCK1D	kinase_inhibition
425	NVS_ENZ_hCSF1R	kinase_inhibition
429	NVS_ENZ_hEGFR	kinase_inhibition
433	NVS_ENZ_hEphA1	kinase_inhibition
443	NVS_ENZ_hFGFR1	kinase_inhibition
447	NVS_ENZ_hFyn	kinase_inhibition
449	NVS_ENZ_hGSK3b	kinase_inhibition
455	NVS_ENZ_hIGF1R	kinase_inhibition
457	NVS_ENZ_hIKKa	kinase_inhibition
463	NVS_ENZ_hJak2	kinase_inhibition
465	NVS_ENZ_hJNK2	kinase_inhibition
473	NVS_ENZ_hMAPK1	kinase_inhibition
477	NVS_ENZ_hMAPK3	kinase_inhibition
479	NVS_ENZ_hMAPKAPK2	kinase_inhibition
485	NVS_ENZ_hMet	kinase_inhibition
499	NVS_ENZ_hMsk1	kinase_inhibition
501	NVS_ENZ_hNEK2	kinase_inhibition
505	NVS_ENZ_hPAK4	kinase_inhibition
513	NVS_ENZ_hPI3Ka	kinase_inhibition
515	NVS_ENZ_hPKA	kinase_inhibition
555	NVS_ENZ_hRAF1	kinase_inhibition
567	NVS_ENZ_hSRC	kinase_inhibition
571	NVS_ENZ_hTie2	kinase_inhibition
573	NVS_ENZ_hTrkA	kinase_inhibition
575	NVS_ENZ_hVEGFR1	kinase_inhibition
577	NVS_ENZ_hVEGFR2	kinase_inhibition
579	NVS_ENZ_hVEGFR3	kinase_inhibition
694	NVS_LGIC_bGABAR_Agonist	ligand_gated_ion_channel_inhibition
695	NVS_LGIC_bGABARa1	ligand_gated_ion_channel_inhibition
696	NVS_LGIC_bGABARa5	ligand_gated_ion_channel_inhibition
697	NVS_LGIC_h5HT3	ligand_gated_ion_channel_inhibition
698	NVS_LGIC_hNNR_NBungSens	ligand_gated_ion_channel_inhibition
699	NVS_LGIC_rAMPA	ligand_gated_ion_channel_inhibition
700	NVS_LGIC_rGABAR_NonSelective	ligand_gated_ion_channel_inhibition
702	NVS_LGIC_rGluNMDA_Agonist	ligand_gated_ion_channel_inhibition
703	NVS_LGIC_rGluNMDA_MK801_Agonist	ligand_gated_ion_channel_inhibition
704	NVS_LGIC_rGlyRStrySens	ligand_gated_ion_channel_inhibition
705	NVS_LGIC_rNNR_BungSens	ligand_gated_ion_channel_inhibition
70	ATG_DR4_LXR_CIS_up	liver_x_receptor
125	ATG_LXRa_TRANS_up	liver_x_receptor
126	ATG_LXRb_TRANS_up	liver_x_receptor
194	BSK_BE3C_MMP1_up	matrix_metalloproteinase_inhibition
248	BSK_hDFCGF_MMP1_up	matrix_metalloproteinase_inhibition
487	NVS_ENZ_hMMP1	matrix_metalloproteinase_inhibition
489	NVS_ENZ_hMMP13	matrix_metalloproteinase_inhibition
491	NVS_ENZ_hMMP2	matrix_metalloproteinase_inhibition
493	NVS_ENZ_hMMP3	matrix_metalloproteinase_inhibition
495	NVS_ENZ_hMMP7	matrix_metalloproteinase_inhibition
497	NVS_ENZ_hMMP9	matrix_metalloproteinase_inhibition
926	LTEA_HepaRG_ACLY_dn	misc_gene_expression_down
928	LTEA_HepaRG_ACOX1_dn	misc_gene_expression_down
930	LTEA_HepaRG_ADK_dn	misc_gene_expression_down
932	LTEA_HepaRG_AFP_dn	misc_gene_expression_down
934	LTEA_HepaRG_ALPP_dn	misc_gene_expression_down
936	LTEA_HepaRG_APOA5_dn	misc_gene_expression_down
938	LTEA_HepaRG_BAD_dn	misc_gene_expression_down
940	LTEA_HepaRG_BAX_dn	misc_gene_expression_down
942	LTEA_HepaRG_BCL2_dn	misc_gene_expression_down
944	LTEA_HepaRG_BCL2L11_dn	misc_gene_expression_down
946	LTEA_HepaRG_BID_dn	misc_gene_expression_down
948	LTEA_HepaRG_CASP3_dn	misc_gene_expression_down
950	LTEA_HepaRG_CASP8_dn	misc_gene_expression_down
952	LTEA_HepaRG_CAT_dn	misc_gene_expression_down
954	LTEA_HepaRG_CCND1_dn	misc_gene_expression_down
958	LTEA_HepaRG_CDKN1A_dn	misc_gene_expression_down
960	LTEA_HepaRG_CFLAR_dn	misc_gene_expression_down
990	LTEA_HepaRG_DDIT3_dn	misc_gene_expression_down
992	LTEA_HepaRG_EGF_dn	misc_gene_expression_down
994	LTEA_HepaRG_EGR1_dn	misc_gene_expression_down
996	LTEA_HepaRG_EZR_dn	misc_gene_expression_down
1000	LTEA_HepaRG_FAS_dn	misc_gene_expression_down
1002	LTEA_HepaRG_FASN_dn	misc_gene_expression_down
1004	LTEA_HepaRG_FMO3_dn	misc_gene_expression_down
1006	LTEA_HepaRG_FOXO1_dn	misc_gene_expression_down
1008	LTEA_HepaRG_FOXO3_dn	misc_gene_expression_down
1010	LTEA_HepaRG_GADD45A_dn	misc_gene_expression_down
1012	LTEA_HepaRG_GADD45B_dn	misc_gene_expression_down
1014	LTEA_HepaRG_GADD45G_dn	misc_gene_expression_down
1016	LTEA_HepaRG_GCLC_dn	misc_gene_expression_down
1018	LTEA_HepaRG_GCLM_dn	misc_gene_expression_down
1030	LTEA_HepaRG_HGF_dn	misc_gene_expression_down
1032	LTEA_HepaRG_HIF1A_dn	misc_gene_expression_down
1036	LTEA_HepaRG_HSPA1A_dn	misc_gene_expression_down
1038	LTEA_HepaRG_ICAM1_dn	misc_gene_expression_down
1040	LTEA_HepaRG_IGF1_dn	misc_gene_expression_down
1044	LTEA_HepaRG_IL6_dn	misc_gene_expression_down
1046	LTEA_HepaRG_IL6R_dn	misc_gene_expression_down
1048	LTEA_HepaRG_JUN_dn	misc_gene_expression_down
1050	LTEA_HepaRG_KCNK1_dn	misc_gene_expression_down
1052	LTEA_HepaRG_KRT19_dn	misc_gene_expression_down
1054	LTEA_HepaRG_LIPC_dn	misc_gene_expression_down
1056	LTEA_HepaRG_LPL_dn	misc_gene_expression_down
1058	LTEA_HepaRG_MIR122_dn	misc_gene_expression_down
1060	LTEA_HepaRG_MMP10_dn	misc_gene_expression_down
1062	LTEA_HepaRG_MMP3_dn	misc_gene_expression_down
1064	LTEA_HepaRG_MYC_dn	misc_gene_expression_down
1066	LTEA_HepaRG_NFE2L2_dn	misc_gene_expression_down
1068	LTEA_HepaRG_NFKB1_dn	misc_gene_expression_down
1070	LTEA_HepaRG_NQO1_dn	misc_gene_expression_down
1072	LTEA_HepaRG_PDK4_dn	misc_gene_expression_down
1074	LTEA_HepaRG_PEG10_dn	misc_gene_expression_down
1076	LTEA_HepaRG_PPP2R4_dn	misc_gene_expression_down
1078	LTEA_HepaRG_PTEN_dn	misc_gene_expression_down
1080	LTEA_HepaRG_SDHB_dn	misc_gene_expression_down
1086	LTEA_HepaRG_STAT3_dn	misc_gene_expression_down
1090	LTEA_HepaRG_TGFA_dn	misc_gene_expression_down
1092	LTEA_HepaRG_TGFB1_dn	misc_gene_expression_down
1094	LTEA_HepaRG_THRSP_dn	misc_gene_expression_down
1096	LTEA_HepaRG_TIMP1_dn	misc_gene_expression_down
1098	LTEA_HepaRG_TNFRSF1A_dn	misc_gene_expression_down
1100	LTEA_HepaRG_TP53_dn	misc_gene_expression_down
1106	LTEA_HepaRG_XBP1_dn	misc_gene_expression_down
927	LTEA_HepaRG_ACLY_up	misc_gene_expression_up
929	LTEA_HepaRG_ACOX1_up	misc_gene_expression_up
931	LTEA_HepaRG_ADK_up	misc_gene_expression_up
933	LTEA_HepaRG_AFP_up	misc_gene_expression_up
935	LTEA_HepaRG_ALPP_up	misc_gene_expression_up
937	LTEA_HepaRG_APOA5_up	misc_gene_expression_up
939	LTEA_HepaRG_BAD_up	misc_gene_expression_up
941	LTEA_HepaRG_BAX_up	misc_gene_expression_up
943	LTEA_HepaRG_BCL2_up	misc_gene_expression_up
945	LTEA_HepaRG_BCL2L11_up	misc_gene_expression_up
947	LTEA_HepaRG_BID_up	misc_gene_expression_up
949	LTEA_HepaRG_CASP3_up	misc_gene_expression_up
951	LTEA_HepaRG_CASP8_up	misc_gene_expression_up
953	LTEA_HepaRG_CAT_up	misc_gene_expression_up
955	LTEA_HepaRG_CCND1_up	misc_gene_expression_up
959	LTEA_HepaRG_CDKN1A_up	misc_gene_expression_up
961	LTEA_HepaRG_CFLAR_up	misc_gene_expression_up
991	LTEA_HepaRG_DDIT3_up	misc_gene_expression_up
993	LTEA_HepaRG_EGF_up	misc_gene_expression_up
995	LTEA_HepaRG_EGR1_up	misc_gene_expression_up
997	LTEA_HepaRG_EZR_up	misc_gene_expression_up
1001	LTEA_HepaRG_FAS_up	misc_gene_expression_up
1003	LTEA_HepaRG_FASN_up	misc_gene_expression_up
1005	LTEA_HepaRG_FMO3_up	misc_gene_expression_up
1007	LTEA_HepaRG_FOXO1_up	misc_gene_expression_up
1009	LTEA_HepaRG_FOXO3_up	misc_gene_expression_up
1011	LTEA_HepaRG_GADD45A_up	misc_gene_expression_up
1013	LTEA_HepaRG_GADD45B_up	misc_gene_expression_up
1015	LTEA_HepaRG_GADD45G_up	misc_gene_expression_up
1017	LTEA_HepaRG_GCLC_up	misc_gene_expression_up
1019	LTEA_HepaRG_GCLM_up	misc_gene_expression_up
1031	LTEA_HepaRG_HGF_up	misc_gene_expression_up
1033	LTEA_HepaRG_HIF1A_up	misc_gene_expression_up
1037	LTEA_HepaRG_HSPA1A_up	misc_gene_expression_up
1039	LTEA_HepaRG_ICAM1_up	misc_gene_expression_up
1041	LTEA_HepaRG_IGF1_up	misc_gene_expression_up
1045	LTEA_HepaRG_IL6_up	misc_gene_expression_up
1047	LTEA_HepaRG_IL6R_up	misc_gene_expression_up
1049	LTEA_HepaRG_JUN_up	misc_gene_expression_up
1051	LTEA_HepaRG_KCNK1_up	misc_gene_expression_up
1053	LTEA_HepaRG_KRT19_up	misc_gene_expression_up
1055	LTEA_HepaRG_LIPC_up	misc_gene_expression_up
1057	LTEA_HepaRG_LPL_up	misc_gene_expression_up
1059	LTEA_HepaRG_MIR122_up	misc_gene_expression_up
1061	LTEA_HepaRG_MMP10_up	misc_gene_expression_up
1063	LTEA_HepaRG_MMP3_up	misc_gene_expression_up
1065	LTEA_HepaRG_MYC_up	misc_gene_expression_up
1067	LTEA_HepaRG_NFE2L2_up	misc_gene_expression_up
1069	LTEA_HepaRG_NFKB1_up	misc_gene_expression_up
1071	LTEA_HepaRG_NQO1_up	misc_gene_expression_up
1073	LTEA_HepaRG_PDK4_up	misc_gene_expression_up
1075	LTEA_HepaRG_PEG10_up	misc_gene_expression_up
1077	LTEA_HepaRG_PPP2R4_up	misc_gene_expression_up
1079	LTEA_HepaRG_PTEN_up	misc_gene_expression_up
1081	LTEA_HepaRG_SDHB_up	misc_gene_expression_up
1087	LTEA_HepaRG_STAT3_up	misc_gene_expression_up
1091	LTEA_HepaRG_TGFA_up	misc_gene_expression_up
1093	LTEA_HepaRG_TGFB1_up	misc_gene_expression_up
1095	LTEA_HepaRG_THRSP_up	misc_gene_expression_up
1097	LTEA_HepaRG_TIMP1_up	misc_gene_expression_up
1099	LTEA_HepaRG_TNFRSF1A_up	misc_gene_expression_up
1101	LTEA_HepaRG_TP53_up	misc_gene_expression_up
1107	LTEA_HepaRG_XBP1_up	misc_gene_expression_up
162	BSK_3C_Thrombomodulin_up	misc_protein_activation
180	BSK_4H_uPAR_up	misc_protein_activation
206	BSK_BE3C_uPAR_up	misc_protein_activation
214	BSK_CASM3C_LDLR_up	misc_protein_activation
228	BSK_CASM3C_Thrombomodulin_up	misc_protein_activation
232	BSK_CASM3C_uPAR_up	misc_protein_activation
290	BSK_LPS_PGE2_up	misc_protein_activation
728	NVS_OR_gSIGMA_NonSelective	misc_protein_activation
781	TOX21_ELG1_LUC_Agonist	misc_protein_activation
161	BSK_3C_Thrombomodulin_down	misc_protein_inhibition
165	BSK_3C_uPAR_down	misc_protein_inhibition
179	BSK_4H_uPAR_down	misc_protein_inhibition
205	BSK_BE3C_uPAR_down	misc_protein_inhibition
213	BSK_CASM3C_LDLR_down	misc_protein_inhibition
227	BSK_CASM3C_Thrombomodulin_down	misc_protein_inhibition
231	BSK_CASM3C_uPAR_down	misc_protein_inhibition
289	BSK_LPS_PGE2_down	misc_protein_inhibition
1400	ATG_Ahr_CIS_dn	misc_tf_inhibition
1401	ATG_AP_1_CIS_dn	misc_tf_inhibition
1402	ATG_AP_2_CIS_dn	misc_tf_inhibition
1403	ATG_AR_TRANS_dn	misc_tf_inhibition
115	ATG_AR_TRANS_up	misc_tf_inhibition
1404	ATG_BRE_CIS_dn	misc_tf_inhibition
1410	ATG_C_EBP_CIS_dn	misc_tf_inhibition
1405	ATG_CAR_TRANS_dn	misc_tf_inhibition
1409	ATG_CRE_CIS_dn	misc_tf_inhibition
1412	ATG_DR4_LXR_CIS_dn	misc_tf_inhibition
1424	ATG_E_Box_CIS_dn	misc_tf_inhibition
1414	ATG_E2F_CIS_dn	misc_tf_inhibition
1416	ATG_EGR_CIS_dn	misc_tf_inhibition
1417	ATG_ERa_TRANS_dn	misc_tf_inhibition
1419	ATG_ERE_CIS_dn	misc_tf_inhibition
1420	ATG_ERRa_TRANS_dn	misc_tf_inhibition
1422	ATG_ERRg_TRANS_dn	misc_tf_inhibition
1423	ATG_Ets_CIS_dn	misc_tf_inhibition
1425	ATG_FoxA2_CIS_dn	misc_tf_inhibition
1426	ATG_FoxO_CIS_dn	misc_tf_inhibition
1427	ATG_FXR_TRANS_dn	misc_tf_inhibition
1429	ATG_GATA_CIS_dn	misc_tf_inhibition
1431	ATG_GLI_CIS_dn	misc_tf_inhibition
1433	ATG_GR_TRANS_dn	misc_tf_inhibition
1432	ATG_GRE_CIS_dn	misc_tf_inhibition
1434	ATG_HIF1a_CIS_dn	misc_tf_inhibition
1435	ATG_HNF4a_TRANS_dn	misc_tf_inhibition
1437	ATG_HNF6_CIS_dn	misc_tf_inhibition
1439	ATG_HSE_CIS_dn	misc_tf_inhibition
1440	ATG_IR1_CIS_dn	misc_tf_inhibition
1441	ATG_ISRE_CIS_dn	misc_tf_inhibition
1443	ATG_LXRa_TRANS_dn	misc_tf_inhibition
1444	ATG_LXRb_TRANS_dn	misc_tf_inhibition
1445	ATG_MRE_CIS_dn	misc_tf_inhibition
1447	ATG_Myb_CIS_dn	misc_tf_inhibition
1448	ATG_Myc_CIS_dn	misc_tf_inhibition
1458	ATG_NF_kB_CIS_dn	misc_tf_inhibition
1457	ATG_NFI_CIS_dn	misc_tf_inhibition
1460	ATG_NRF1_CIS_dn	misc_tf_inhibition
1461	ATG_NRF2_ARE_CIS_dn	misc_tf_inhibition
1463	ATG_NURR1_TRANS_dn	misc_tf_inhibition
1464	ATG_Oct_MLP_CIS_dn	misc_tf_inhibition
1465	ATG_p53_CIS_dn	misc_tf_inhibition
1467	ATG_PBREM_CIS_dn	misc_tf_inhibition
1469	ATG_PPARa_TRANS_dn	misc_tf_inhibition
1470	ATG_PPARd_TRANS_dn	misc_tf_inhibition
1471	ATG_PPARg_TRANS_dn	misc_tf_inhibition
1472	ATG_PPRE_CIS_dn	misc_tf_inhibition
1475	ATG_PXR_TRANS_dn	misc_tf_inhibition
1474	ATG_PXRE_CIS_dn	misc_tf_inhibition
1490	ATG_Sox_CIS_dn	misc_tf_inhibition
1491	ATG_Sp1_CIS_dn	misc_tf_inhibition
1492	ATG_SREBP_CIS_dn	misc_tf_inhibition
1493	ATG_STAT3_CIS_dn	misc_tf_inhibition
1496	ATG_TCF_b_cat_CIS_dn	misc_tf_inhibition
1497	ATG_TGFb_CIS_dn	misc_tf_inhibition
1498	ATG_THRa1_TRANS_dn	misc_tf_inhibition
1504	ATG_VDR_TRANS_dn	misc_tf_inhibition
1503	ATG_VDRE_CIS_dn	misc_tf_inhibition
1505	ATG_Xbp1_CIS_dn	misc_tf_inhibition
601	NVS_ENZ_rMAOAC	monoamine_oxidase_inhibition
603	NVS_ENZ_rMAOAP	monoamine_oxidase_inhibition
605	NVS_ENZ_rMAOBC	monoamine_oxidase_inhibition
607	NVS_ENZ_rMAOBP	monoamine_oxidase_inhibition
730	NVS_TR_gDAT	neurotransmitter_transporter_inhibition
732	NVS_TR_hDAT	neurotransmitter_transporter_inhibition
733	NVS_TR_hNET	neurotransmitter_transporter_inhibition
734	NVS_TR_hSERT	neurotransmitter_transporter_inhibition
736	NVS_TR_rNET	neurotransmitter_transporter_inhibition
737	NVS_TR_rSERT	neurotransmitter_transporter_inhibition
119	ATG_ERRg_TRANS_up	nuclear_receptor_other
123	ATG_HNF4a_TRANS_up	nuclear_receptor_other
131	ATG_NURR1_TRANS_up	nuclear_receptor_other
139	ATG_RORb_TRANS_up	nuclear_receptor_other
104	ATG_RORE_CIS_up	nuclear_receptor_other
140	ATG_RORg_TRANS_up	nuclear_receptor_other
141	ATG_RXRa_TRANS_up	nuclear_receptor_other
142	ATG_RXRb_TRANS_up	nuclear_receptor_other
143	ATG_THRa1_TRANS_up	nuclear_receptor_other
709	NVS_NR_bPR	nuclear_receptor_other
720	NVS_NR_hPR	nuclear_receptor_other
724	NVS_NR_hTRa_Antagonist	nuclear_receptor_other
727	NVS_NR_rMR	nuclear_receptor_other
755	OT_NURR1_NURR1RXRa_0480	nuclear_receptor_other
756	OT_NURR1_NURR1RXRa_1440	nuclear_receptor_other
803	TOX21_TR_LUC_GH3_Agonist	nuclear_receptor_other
804	TOX21_TR_LUC_GH3_Antagonist	nuclear_receptor_other
1131	TOX21_VDR_BLA_agonist_ratio	nuclear_receptor_other
1132	TOX21_VDR_BLA_antagonist_ratio	nuclear_receptor_other
334	NVS_ADME_hCYP2C19_Activator	nvs_activation
350	NVS_ADME_hCYP4F12_Activator	nvs_activation
454	NVS_ENZ_hHDAC6_Activator	nvs_activation
498	NVS_ENZ_hMMP9_Activator	nvs_activation
29	APR_HepG2_MitoMass_24h_dn	organelle_conformation
30	APR_HepG2_MitoMass_24h_up	organelle_conformation
49	APR_HepG2_MitoMass_72h_dn	organelle_conformation
50	APR_HepG2_MitoMass_72h_up	organelle_conformation
31	APR_HepG2_MitoMembPot_24h_dn	organelle_conformation
51	APR_HepG2_MitoMembPot_72h_dn	organelle_conformation
52	APR_HepG2_MitoMembPot_72h_up	organelle_conformation
35	APR_HepG2_NuclearSize_24h_dn	organelle_conformation
55	APR_HepG2_NuclearSize_72h_dn	organelle_conformation
56	APR_HepG2_NuclearSize_72h_up	organelle_conformation
797	TOX21_MMP_ratio_down	organelle_conformation
1854	TOX21_MMP_ratio_up	organelle_conformation
38	APR_HepG2_OxidativeStress_24h_up	oxidative_stress_marker
58	APR_HepG2_OxidativeStress_72h_up	oxidative_stress_marker
42	APR_HepG2_StressKinase_24h_up	oxidative_stress_marker
62	APR_HepG2_StressKinase_72h_up	oxidative_stress_marker
64	ATG_AP_1_CIS_up	oxidative_stress_marker
65	ATG_AP_2_CIS_up	oxidative_stress_marker
66	ATG_BRE_CIS_up	oxidative_stress_marker
67	ATG_C_EBP_CIS_up	oxidative_stress_marker
69	ATG_CRE_CIS_up	oxidative_stress_marker
72	ATG_E_Box_CIS_up	oxidative_stress_marker
73	ATG_E2F_CIS_up	oxidative_stress_marker
76	ATG_Ets_CIS_up	oxidative_stress_marker
77	ATG_FoxA2_CIS_up	oxidative_stress_marker
78	ATG_FoxO_CIS_up	oxidative_stress_marker
79	ATG_GATA_CIS_up	oxidative_stress_marker
80	ATG_GLI_CIS_up	oxidative_stress_marker
82	ATG_HIF1a_CIS_up	oxidative_stress_marker
83	ATG_HNF6_CIS_up	oxidative_stress_marker
84	ATG_HSE_CIS_up	oxidative_stress_marker
91	ATG_MRE_CIS_up	oxidative_stress_marker
92	ATG_Myb_CIS_up	oxidative_stress_marker
93	ATG_Myc_CIS_up	oxidative_stress_marker
94	ATG_NF_kB_CIS_up	oxidative_stress_marker
95	ATG_NFI_CIS_up	oxidative_stress_marker
96	ATG_NRF1_CIS_up	oxidative_stress_marker
97	ATG_NRF2_ARE_CIS_up	oxidative_stress_marker
98	ATG_Oct_MLP_CIS_up	oxidative_stress_marker
100	ATG_Pax6_CIS_up	oxidative_stress_marker
105	ATG_Sox_CIS_up	oxidative_stress_marker
106	ATG_Sp1_CIS_up	oxidative_stress_marker
107	ATG_SREBP_CIS_up	oxidative_stress_marker
108	ATG_STAT3_CIS_up	oxidative_stress_marker
111	ATG_TCF_b_cat_CIS_up	oxidative_stress_marker
114	ATG_Xbp1_CIS_up	oxidative_stress_marker
1110	TOX21_ARE_BLA_agonist_ratio	oxidative_stress_marker
1342	TOX21_ESRE_BLA_ratio	oxidative_stress_marker
1113	TOX21_HSE_BLA_agonist_ratio	oxidative_stress_marker
40	APR_HepG2_p53Act_24h_up	p53_activation
60	APR_HepG2_p53Act_72h_up	p53_activation
99	ATG_p53_CIS_up	p53_activation
1116	TOX21_p53_BLA_p1_ratio	p53_activation
1317	TOX21_p53_BLA_p2_ratio	p53_activation
1321	TOX21_p53_BLA_p3_ratio	p53_activation
1325	TOX21_p53_BLA_p4_ratio	p53_activation
1329	TOX21_p53_BLA_p5_ratio	p53_activation
132	ATG_PPARa_TRANS_up	peroxisome_proliferator_activated_receptor_alpha
1034	LTEA_HepaRG_HMGCS2_dn	peroxisome_proliferator_activated_receptor_alpha
1035	LTEA_HepaRG_HMGCS2_up	peroxisome_proliferator_activated_receptor_alpha
718	NVS_NR_hPPARa	peroxisome_proliferator_activated_receptor_alpha
133	ATG_PPARd_TRANS_up	peroxisome_proliferator_activated_receptor_delta
1124	TOX21_PPARd_BLA_agonist_ratio	peroxisome_proliferator_activated_receptor_delta
1125	TOX21_PPARd_BLA_antagonist_ratio	peroxisome_proliferator_activated_receptor_delta
134	ATG_PPARg_TRANS_up	peroxisome_proliferator_activated_receptor_gamma
102	ATG_PPRE_CIS_up	peroxisome_proliferator_activated_receptor_gamma
719	NVS_NR_hPPARg	peroxisome_proliferator_activated_receptor_gamma
757	OT_PPARg_PPARgSRC1_0480	peroxisome_proliferator_activated_receptor_gamma
758	OT_PPARg_PPARgSRC1_1440	peroxisome_proliferator_activated_receptor_gamma
802	TOX21_PPARg_BLA_Agonist_ratio	peroxisome_proliferator_activated_receptor_gamma
1127	TOX21_PPARg_BLA_antagonist_ratio	peroxisome_proliferator_activated_receptor_gamma
528	NVS_ENZ_hPTEN_Activator	phosphatase_activation
530	NVS_ENZ_hPTPN1_Activator	phosphatase_activation
532	NVS_ENZ_hPTPN11_Activator	phosphatase_activation
536	NVS_ENZ_hPTPN13_Activator	phosphatase_activation
540	NVS_ENZ_hPTPN2_Activator	phosphatase_activation
544	NVS_ENZ_hPTPN6_Activator	phosphatase_activation
546	NVS_ENZ_hPTPN9_Activator	phosphatase_activation
383	NVS_ENZ_hACP1	phosphatase_inhibition
427	NVS_ENZ_hDUSP3	phosphatase_inhibition
523	NVS_ENZ_hPPP1CA	phosphatase_inhibition
525	NVS_ENZ_hPPP2CA	phosphatase_inhibition
527	NVS_ENZ_hPTEN	phosphatase_inhibition
529	NVS_ENZ_hPTPN1	phosphatase_inhibition
531	NVS_ENZ_hPTPN11	phosphatase_inhibition
533	NVS_ENZ_hPTPN12	phosphatase_inhibition
535	NVS_ENZ_hPTPN13	phosphatase_inhibition
537	NVS_ENZ_hPTPN14	phosphatase_inhibition
539	NVS_ENZ_hPTPN2	phosphatase_inhibition
541	NVS_ENZ_hPTPN4	phosphatase_inhibition
543	NVS_ENZ_hPTPN6	phosphatase_inhibition
545	NVS_ENZ_hPTPN9	phosphatase_inhibition
547	NVS_ENZ_hPTPRB	phosphatase_inhibition
549	NVS_ENZ_hPTPRC	phosphatase_inhibition
551	NVS_ENZ_hPTPRF	phosphatase_inhibition
553	NVS_ENZ_hPTPRM	phosphatase_inhibition
135	ATG_PXR_TRANS_up	pregnane_x_receptor
103	ATG_PXRE_CIS_up	pregnane_x_receptor
144	ATG_VDR_TRANS_up	pregnane_x_receptor
113	ATG_VDRE_CIS_up	pregnane_x_receptor
721	NVS_NR_hPXR	pregnane_x_receptor
23	APR_HepG2_CellCycleArrest_24h_dn	proliferation
43	APR_HepG2_CellCycleArrest_72h_dn	proliferation
158	BSK_3C_Proliferation_up	proliferation
222	BSK_CASM3C_Proliferation_up	proliferation
252	BSK_hDFCGF_Proliferation_up	proliferation
256	BSK_hDFCGF_TIMP1_up	protease_activation
404	NVS_ENZ_hCASP2_Activator	protease_activation
412	NVS_ENZ_hCASP8_Activator	protease_activation
196	BSK_BE3C_PAI1_up	protease_inhibition
204	BSK_BE3C_uPA_up	protease_inhibition
250	BSK_hDFCGF_PAI1_up	protease_inhibition
255	BSK_hDFCGF_TIMP1_down	protease_inhibition
273	BSK_KF3CT_TIMP2_down	protease_inhibition
275	BSK_KF3CT_uPA_down	protease_inhibition
395	NVS_ENZ_hBACE	protease_inhibition
399	NVS_ENZ_hCASP1	protease_inhibition
401	NVS_ENZ_hCASP10	protease_inhibition
403	NVS_ENZ_hCASP2	protease_inhibition
405	NVS_ENZ_hCASP3	protease_inhibition
407	NVS_ENZ_hCASP4	protease_inhibition
409	NVS_ENZ_hCASP5	protease_inhibition
411	NVS_ENZ_hCASP8	protease_inhibition
431	NVS_ENZ_hElastase	protease_inhibition
585	NVS_ENZ_oCOX2	protease_inhibition
595	NVS_ENZ_rCNOS	protease_inhibition
71	ATG_DR5_CIS_up	retinoic_acid_receptor
136	ATG_RARa_TRANS_up	retinoic_acid_receptor
137	ATG_RARb_TRANS_up	retinoic_acid_receptor
138	ATG_RARg_TRANS_up	retinoic_acid_receptor
722	NVS_NR_hRAR_Antagonist	retinoic_acid_receptor
723	NVS_NR_hRARa_Agonist	retinoic_acid_receptor
1413	ATG_DR5_CIS_dn	retinoid_tf_inhibition
1476	ATG_RARa_TRANS_dn	retinoid_tf_inhibition
1477	ATG_RARb_TRANS_dn	retinoid_tf_inhibition
1478	ATG_RARg_TRANS_dn	retinoid_tf_inhibition
1482	ATG_RORb_TRANS_dn	retinoid_tf_inhibition
1483	ATG_RORE_CIS_dn	retinoid_tf_inhibition
1484	ATG_RORg_TRANS_dn	retinoid_tf_inhibition
1485	ATG_RXRa_TRANS_dn	retinoid_tf_inhibition
1486	ATG_RXRb_TRANS_dn	retinoid_tf_inhibition
890	CEETOX_H295R_11DCORT_dn	steroidogenesis
891	CEETOX_H295R_11DCORT_up	steroidogenesis
896	CEETOX_H295R_ANDR_dn	steroidogenesis
897	CEETOX_H295R_ANDR_up	steroidogenesis
900	CEETOX_H295R_CORTISOL_dn	steroidogenesis
904	CEETOX_H295R_DOC_dn	steroidogenesis
905	CEETOX_H295R_DOC_up	steroidogenesis
906	CEETOX_H295R_ESTRADIOL_dn	steroidogenesis
907	CEETOX_H295R_ESTRADIOL_up	steroidogenesis
908	CEETOX_H295R_ESTRONE_dn	steroidogenesis
909	CEETOX_H295R_ESTRONE_up	steroidogenesis
892	CEETOX_H295R_OHPREG_dn	steroidogenesis
893	CEETOX_H295R_OHPREG_up	steroidogenesis
894	CEETOX_H295R_OHPROG_dn	steroidogenesis
895	CEETOX_H295R_OHPROG_up	steroidogenesis
912	CEETOX_H295R_PROG_dn	steroidogenesis
913	CEETOX_H295R_PROG_up	steroidogenesis
914	CEETOX_H295R_TESTO_dn	steroidogenesis
915	CEETOX_H295R_TESTO_up	steroidogenesis
1026	LTEA_HepaRG_GSTA2_dn	transferase_expression_down
1028	LTEA_HepaRG_GSTM3_dn	transferase_expression_down
1088	LTEA_HepaRG_SULT2A1_dn	transferase_expression_down
1102	LTEA_HepaRG_UGT1A1_dn	transferase_expression_down
1104	LTEA_HepaRG_UGT1A6_dn	transferase_expression_down
1027	LTEA_HepaRG_GSTA2_up	transferase_expression_up
1029	LTEA_HepaRG_GSTM3_up	transferase_expression_up
1089	LTEA_HepaRG_SULT2A1_up	transferase_expression_up
1103	LTEA_HepaRG_UGT1A1_up	transferase_expression_up
1105	LTEA_HepaRG_UGT1A6_up	transferase_expression_up
916	LTEA_HepaRG_ABCB1_dn	transporter_expression_down
918	LTEA_HepaRG_ABCB11_dn	transporter_expression_down
920	LTEA_HepaRG_ABCC2_dn	transporter_expression_down
922	LTEA_HepaRG_ABCC3_dn	transporter_expression_down
924	LTEA_HepaRG_ABCG2_dn	transporter_expression_down
998	LTEA_HepaRG_FABP1_dn	transporter_expression_down
1042	LTEA_HepaRG_IGFBP1_dn	transporter_expression_down
1082	LTEA_HepaRG_SLC22A1_dn	transporter_expression_down
1084	LTEA_HepaRG_SLCO1B1_dn	transporter_expression_down
917	LTEA_HepaRG_ABCB1_up	transporter_expression_up
919	LTEA_HepaRG_ABCB11_up	transporter_expression_up
921	LTEA_HepaRG_ABCC2_up	transporter_expression_up
923	LTEA_HepaRG_ABCC3_up	transporter_expression_up
925	LTEA_HepaRG_ABCG2_up	transporter_expression_up
999	LTEA_HepaRG_FABP1_up	transporter_expression_up
1043	LTEA_HepaRG_IGFBP1_up	transporter_expression_up
1083	LTEA_HepaRG_SLC22A1_up	transporter_expression_up
1085	LTEA_HepaRG_SLCO1B1_up	transporter_expression_up
706	NVS_MP_hPBR	transporter_inhibition
707	NVS_MP_rPBR	transporter_inhibition
731	NVS_TR_hAdoT	transporter_inhibition
738	NVS_TR_rVMAT2	transporter_inhibition
1571	Vala_MEF1_PCC_NucleusvFoxA2_up	vala_other
1583	Vala_PBCD_GFPNucleusInt_up	vala_other
1581	Vala_PBCD_FractionCellsGFPabvbgd_up	vala_other
1539	Vala_BC1_PCC_betacateninvNucleus_up	vala_other
1546	Vala_ECAD_TSA_up	vala_other
1594	Vala_VECAD_TSA_dn	vala_other
1590	Vala_VECAD_WholeCellInt_dn	vala_other
963	LTEA_HepaRG_CYP1A1_up	xenobiotic_metabolism_induction
965	LTEA_HepaRG_CYP1A2_up	xenobiotic_metabolism_induction
969	LTEA_HepaRG_CYP2B6_up	xenobiotic_metabolism_induction
971	LTEA_HepaRG_CYP2C19_up	xenobiotic_metabolism_induction
973	LTEA_HepaRG_CYP2C8_up	xenobiotic_metabolism_induction
975	LTEA_HepaRG_CYP2C9_up	xenobiotic_metabolism_induction
977	LTEA_HepaRG_CYP2E1_up	xenobiotic_metabolism_induction
979	LTEA_HepaRG_CYP3A4_up	xenobiotic_metabolism_induction
981	LTEA_HepaRG_CYP3A5_up	xenobiotic_metabolism_induction
983	LTEA_HepaRG_CYP3A7_up	xenobiotic_metabolism_induction
985	LTEA_HepaRG_CYP4A11_up	xenobiotic_metabolism_induction
987	LTEA_HepaRG_CYP4A22_up	xenobiotic_metabolism_induction
989	LTEA_HepaRG_CYP7A1_up	xenobiotic_metabolism_induction
962	LTEA_HepaRG_CYP1A1_dn	xenobiotic_metabolism_suppression
964	LTEA_HepaRG_CYP1A2_dn	xenobiotic_metabolism_suppression
968	LTEA_HepaRG_CYP2B6_dn	xenobiotic_metabolism_suppression
970	LTEA_HepaRG_CYP2C19_dn	xenobiotic_metabolism_suppression
972	LTEA_HepaRG_CYP2C8_dn	xenobiotic_metabolism_suppression
974	LTEA_HepaRG_CYP2C9_dn	xenobiotic_metabolism_suppression
976	LTEA_HepaRG_CYP2E1_dn	xenobiotic_metabolism_suppression
978	LTEA_HepaRG_CYP3A4_dn	xenobiotic_metabolism_suppression
980	LTEA_HepaRG_CYP3A5_dn	xenobiotic_metabolism_suppression
982	LTEA_HepaRG_CYP3A7_dn	xenobiotic_metabolism_suppression
984	LTEA_HepaRG_CYP4A11_dn	xenobiotic_metabolism_suppression
986	LTEA_HepaRG_CYP4A22_dn	xenobiotic_metabolism_suppression
988	LTEA_HepaRG_CYP7A1_dn	xenobiotic_metabolism_suppression
1507	NHEERL_ZF_144hpf_TERATOSCORE_up	zebrafish_development
1797	Tanguay_ZF_120hpf_ActivityScore	zebrafish_development
1374	Tanguay_ZF_120hpf_AXIS_up	zebrafish_malformation_specific
1380	Tanguay_ZF_120hpf_BRAI_up	zebrafish_malformation_specific
1383	Tanguay_ZF_120hpf_CFIN_up	zebrafish_malformation_specific
1385	Tanguay_ZF_120hpf_CIRC_up	zebrafish_malformation_specific
1375	Tanguay_ZF_120hpf_EYE_up	zebrafish_malformation_specific
1377	Tanguay_ZF_120hpf_JAW_up	zebrafish_malformation_specific
1372	Tanguay_ZF_120hpf_MORT_up	zebrafish_malformation_specific
1388	Tanguay_ZF_120hpf_NC_up	zebrafish_malformation_specific
1378	Tanguay_ZF_120hpf_OTIC_up	zebrafish_malformation_specific
1379	Tanguay_ZF_120hpf_PE_up	zebrafish_malformation_specific
1382	Tanguay_ZF_120hpf_PFIN_up	zebrafish_malformation_specific
1384	Tanguay_ZF_120hpf_PIG_up	zebrafish_malformation_specific
1376	Tanguay_ZF_120hpf_SNOU_up	zebrafish_malformation_specific
1381	Tanguay_ZF_120hpf_SOMI_up	zebrafish_malformation_specific
1387	Tanguay_ZF_120hpf_SWIM_up	zebrafish_malformation_specific
1389	Tanguay_ZF_120hpf_TR_up	zebrafish_malformation_specific
1386	Tanguay_ZF_120hpf_TRUN_up	zebrafish_malformation_specific
1373	Tanguay_ZF_120hpf_YSE_up	zebrafish_malformation_specific
