# Supplementary material for: Predicting in vivo effect levels for repeat-dose systemic toxicity using chemical, biological, kinetic and study covariates
Source: Arch Toxicol. 2017 Oct 27;92(2):587–600. doi: 10.1007/s00204-017-2067-x (PMC5818596; doi:10.1007/s00204-017-2067-x)
Supplement: Supplementary file 3 — Supplementary material 3 (CSV 4854 kb) [file 204_2017_2067_MOESM3_ESM.csv]

gsid	status	model.id	chemical.set	descriptor.set	effect.level.min	effect.level.mean	effect.level.sd
20001	forward	4	invivo.|physchem.|toxprint.|padel.	invivo.|physchem.|toxprint.|padel.	1.38156982015869	1.56592054998197	0.113931159541293
20005	forward	4	invivo.|physchem.|toxprint.|padel.	invivo.|physchem.|toxprint.|padel.	1.58031783259877	1.80933227380099	0.104029659671776
20005	forward	8	invivo.|physchem.|toxprint.|padel.|toxcast.	invivo.|physchem.|toxprint.|padel.|toxcast.	1.30933642651604	1.55893114114331	0.135225234864647
20006	development	4	invivo.|physchem.|toxprint.|padel.	invivo.|physchem.|toxprint.|padel.	2.30885482389063	2.69809534187283	0.176577621161698
20006	development	8	invivo.|physchem.|toxprint.|padel.|toxcast.	invivo.|physchem.|toxprint.|padel.|toxcast.	2.22149577651781	2.60231647591792	0.173875823754495
20006	development	12	invivo.|physchem.|toxprint.|padel.|toxcast.|httk.	invivo.|physchem.|toxprint.|padel.|toxcast.|httk.	2.06080756146673	2.4671185441725	0.192296346212007
20007	forward	4	invivo.|physchem.|toxprint.|padel.	invivo.|physchem.|toxprint.|padel.	2.15037056367483	2.51410934072775	0.182011701589519
20008	forward	4	invivo.|physchem.|toxprint.|padel.	invivo.|physchem.|toxprint.|padel.	1.39003059088052	1.73650752713104	0.210975456005191
20009	development	4	invivo.|physchem.|toxprint.|padel.	invivo.|physchem.|toxprint.|padel.	1.79626586905623	2.13069641852049	0.128067446221221
20012	forward	4	invivo.|physchem.|toxprint.|padel.	invivo.|physchem.|toxprint.|padel.	1.95330252635407	2.30746705755981	0.160629914737465
20013	forward	4	invivo.|physchem.|toxprint.|padel.	invivo.|physchem.|toxprint.|padel.	1.7971897665569	2.17940794245597	0.172753780431391
20014	forward	4	invivo.|physchem.|toxprint.|padel.	invivo.|physchem.|toxprint.|padel.	1.86704504476899	2.16252555500892	0.15281336538071
20015	forward	4	invivo.|physchem.|toxprint.|padel.	invivo.|physchem.|toxprint.|padel.	1.61097515815253	1.91449542871949	0.153278425401904
20017	forward	4	invivo.|physchem.|toxprint.|padel.	invivo.|physchem.|toxprint.|padel.	1.59630979165104	1.85286296015106	0.122207823528897
20019	forward	4	invivo.|physchem.|toxprint.|padel.	invivo.|physchem.|toxprint.|padel.	1.54364814608309	1.852262017291	0.139116626558823
20020	forward	4	invivo.|physchem.|toxprint.|padel.	invivo.|physchem.|toxprint.|padel.	2.10363500745755	2.4717715192544	0.174179223071067
20022	forward	4	invivo.|physchem.|toxprint.|padel.	invivo.|physchem.|toxprint.|padel.	1.97156308710119	2.24499238753704	0.147984748441829
20022	forward	8	invivo.|physchem.|toxprint.|padel.|toxcast.	invivo.|physchem.|toxprint.|padel.|toxcast.	1.86719071823406	2.12125214972681	0.154830340201263
20022	forward	12	invivo.|physchem.|toxprint.|padel.|toxcast.|httk.	invivo.|physchem.|toxprint.|padel.|toxcast.|httk.	1.92528602221608	2.11379707062015	0.125569474508262
20023	development	4	invivo.|physchem.|toxprint.|padel.	invivo.|physchem.|toxprint.|padel.	1.39423504833207	1.62764539971823	0.103607043760561
20024	forward	4	invivo.|physchem.|toxprint.|padel.	invivo.|physchem.|toxprint.|padel.	1.79969973755418	2.11966799351093	0.133695997731169
20026	forward	4	invivo.|physchem.|toxprint.|padel.	invivo.|physchem.|toxprint.|padel.	1.22534624352819	1.47172906555656	0.147039500565595
20027	development	4	invivo.|physchem.|toxprint.|padel.	invivo.|physchem.|toxprint.|padel.	0.248830084455183	0.436930444140203	0.139429153734339
20027	development	8	invivo.|physchem.|toxprint.|padel.|toxcast.	invivo.|physchem.|toxprint.|padel.|toxcast.	0.230949347113487	0.446943292451592	0.179075173387976
20029	development	4	invivo.|physchem.|toxprint.|padel.	invivo.|physchem.|toxprint.|padel.	1.34144138411437	1.50910172092077	0.0814596146522605
20032	forward	4	invivo.|physchem.|toxprint.|padel.	invivo.|physchem.|toxprint.|padel.	2.01385920243269	2.317723978675	0.140618426611322
20035	forward	4	invivo.|physchem.|toxprint.|padel.	invivo.|physchem.|toxprint.|padel.	1.53175777511889	1.71882291987655	0.153160669723034
20038	forward	4	invivo.|physchem.|toxprint.|padel.	invivo.|physchem.|toxprint.|padel.	1.53034149965545	2.00391217972311	0.202904499107201
20040	development	4	invivo.|physchem.|toxprint.|padel.	invivo.|physchem.|toxprint.|padel.	0.460394600413994	0.62264371675014	0.0854155410842063
20040	development	8	invivo.|physchem.|toxprint.|padel.|toxcast.	invivo.|physchem.|toxprint.|padel.|toxcast.	0.310497506664798	0.44378074758439	0.0778831878866916
20040	development	12	invivo.|physchem.|toxprint.|padel.|toxcast.|httk.	invivo.|physchem.|toxprint.|padel.|toxcast.|httk.	-0.0436684120383402	0.147619275482459	0.0917841620059806
20043	forward	4	invivo.|physchem.|toxprint.|padel.	invivo.|physchem.|toxprint.|padel.	2.06518120295549	2.37037222154215	0.161253227684645
20044	development	4	invivo.|physchem.|toxprint.|padel.	invivo.|physchem.|toxprint.|padel.	1.8631684539385	2.13810538738934	0.112595279038145
20047	development	4	invivo.|physchem.|toxprint.|padel.	invivo.|physchem.|toxprint.|padel.	1.12104608591763	1.3778765999003	0.117764622736056
20049	forward	4	invivo.|physchem.|toxprint.|padel.	invivo.|physchem.|toxprint.|padel.	1.7486939586181	2.0018403942265	0.114176685744542
20053	forward	4	invivo.|physchem.|toxprint.|padel.	invivo.|physchem.|toxprint.|padel.	1.55390164286822	1.86176200665651	0.16103910862483
20057	forward	4	invivo.|physchem.|toxprint.|padel.	invivo.|physchem.|toxprint.|padel.	1.68334369755203	1.86218109448716	0.169166884674856
20058	forward	4	invivo.|physchem.|toxprint.|padel.	invivo.|physchem.|toxprint.|padel.	1.86632285812725	2.11672763683435	0.148118329600095
20059	forward	4	invivo.|physchem.|toxprint.|padel.	invivo.|physchem.|toxprint.|padel.	1.62207107206327	1.87611462838291	0.167585274916359
20062	development	4	invivo.|physchem.|toxprint.|padel.	invivo.|physchem.|toxprint.|padel.	2.22919689852773	2.49575149476528	0.127532713361062
20063	development	4	invivo.|physchem.|toxprint.|padel.	invivo.|physchem.|toxprint.|padel.	2.15056793471241	2.42449559270588	0.134986399677533
20064	forward	4	invivo.|physchem.|toxprint.|padel.	invivo.|physchem.|toxprint.|padel.	2.10551338306045	2.36604356666138	0.138889355900639
20066	forward	4	invivo.|physchem.|toxprint.|padel.	invivo.|physchem.|toxprint.|padel.	1.50363609615657	1.74894340549327	0.141459909423881
20068	development	4	invivo.|physchem.|toxprint.|padel.	invivo.|physchem.|toxprint.|padel.	1.62664802197741	1.80200610872335	0.167686012407956
20068	development	8	invivo.|physchem.|toxprint.|padel.|toxcast.	invivo.|physchem.|toxprint.|padel.|toxcast.	1.92984973059782	2.08597133105842	0.137245590764497
20069	forward	4	invivo.|physchem.|toxprint.|padel.	invivo.|physchem.|toxprint.|padel.	1.69378952641094	1.89956568371781	0.122662845878189
20069	forward	8	invivo.|physchem.|toxprint.|padel.|toxcast.	invivo.|physchem.|toxprint.|padel.|toxcast.	1.69506114972133	1.8949118350319	0.134656769836032
20070	forward	4	invivo.|physchem.|toxprint.|padel.	invivo.|physchem.|toxprint.|padel.	2.2550095301283	2.63402923714609	0.168169521513775
20071	forward	4	invivo.|physchem.|toxprint.|padel.	invivo.|physchem.|toxprint.|padel.	1.73491809400999	1.96764253947733	0.111374005901436
20074	forward	4	invivo.|physchem.|toxprint.|padel.	invivo.|physchem.|toxprint.|padel.	2.17609419866006	2.50590849741201	0.154660122576378
20075	development	4	invivo.|physchem.|toxprint.|padel.	invivo.|physchem.|toxprint.|padel.	1.80937089821093	2.04036554740995	0.166433754933045
20076	development	4	invivo.|physchem.|toxprint.|padel.	invivo.|physchem.|toxprint.|padel.	1.69831957322424	1.91313938438653	0.0960886775638078
20077	development	4	invivo.|physchem.|toxprint.|padel.	invivo.|physchem.|toxprint.|padel.	2.30279738200232	2.6165482212645	0.148713982487562
20081	forward	4	invivo.|physchem.|toxprint.|padel.	invivo.|physchem.|toxprint.|padel.	1.96627479734614	2.28914805851047	0.162391554246096
20083	development	4	invivo.|physchem.|toxprint.|padel.	invivo.|physchem.|toxprint.|padel.	2.84825763738703	3.29443178710983	0.19415965904913
20084	forward	4	invivo.|physchem.|toxprint.|padel.	invivo.|physchem.|toxprint.|padel.	1.94577636781233	2.3160891092619	0.169017056702927
20086	forward	4	invivo.|physchem.|toxprint.|padel.	invivo.|physchem.|toxprint.|padel.	1.8904374690258	2.23709955574684	0.127276659376252
20087	development	4	invivo.|physchem.|toxprint.|padel.	invivo.|physchem.|toxprint.|padel.	1.89653215263679	2.23816580746162	0.125782014342354
20087	development	8	invivo.|physchem.|toxprint.|padel.|toxcast.	invivo.|physchem.|toxprint.|padel.|toxcast.	2.0308818006744	2.32328332098463	0.10919460758391
20089	development	4	invivo.|physchem.|toxprint.|padel.	invivo.|physchem.|toxprint.|padel.	1.5303639052447	1.92654780633657	0.192629249830218
20089	development	8	invivo.|physchem.|toxprint.|padel.|toxcast.	invivo.|physchem.|toxprint.|padel.|toxcast.	1.59481469368243	1.91257740530681	0.191641167034569
20089	development	12	invivo.|physchem.|toxprint.|padel.|toxcast.|httk.	invivo.|physchem.|toxprint.|padel.|toxcast.|httk.	1.60767520299941	1.90931736178428	0.197190095138334
20090	forward	4	invivo.|physchem.|toxprint.|padel.	invivo.|physchem.|toxprint.|padel.	1.82082293987951	2.03824470699794	0.0992184570408297
20092	development	4	invivo.|physchem.|toxprint.|padel.	invivo.|physchem.|toxprint.|padel.	1.99621677904623	2.32123652685643	0.167000713941719
20094	forward	4	invivo.|physchem.|toxprint.|padel.	invivo.|physchem.|toxprint.|padel.	2.16236035501259	2.50847945229303	0.161471569024884
20095	forward	4	invivo.|physchem.|toxprint.|padel.	invivo.|physchem.|toxprint.|padel.	1.23397267798403	1.42722110219974	0.16188905178945
20097	forward	4	invivo.|physchem.|toxprint.|padel.	invivo.|physchem.|toxprint.|padel.	1.48063272174416	1.77318314252446	0.135266692339199
20106	development	4	invivo.|physchem.|toxprint.|padel.	invivo.|physchem.|toxprint.|padel.	2.8826518518945	3.34666190836885	0.35123645615958
20108	development	4	invivo.|physchem.|toxprint.|padel.	invivo.|physchem.|toxprint.|padel.	1.89032667280115	2.30336246538939	0.174708425782982
20108	development	8	invivo.|physchem.|toxprint.|padel.|toxcast.	invivo.|physchem.|toxprint.|padel.|toxcast.	1.92332937463201	2.27795419999165	0.164461787347633
20110	forward	4	invivo.|physchem.|toxprint.|padel.	invivo.|physchem.|toxprint.|padel.	1.49302734691794	1.74063111409745	0.116450715754196
20112	development	4	invivo.|physchem.|toxprint.|padel.	invivo.|physchem.|toxprint.|padel.	1.28541922128673	1.61137025952455	0.252688900728938
20112	development	8	invivo.|physchem.|toxprint.|padel.|toxcast.	invivo.|physchem.|toxprint.|padel.|toxcast.	1.22165659560721	1.54837257498716	0.291955596996775
20112	development	12	invivo.|physchem.|toxprint.|padel.|toxcast.|httk.	invivo.|physchem.|toxprint.|padel.|toxcast.|httk.	1.35602424279373	1.68470842739677	0.263530381628462
20119	forward	4	invivo.|physchem.|toxprint.|padel.	invivo.|physchem.|toxprint.|padel.	1.61876800376204	1.93964418814494	0.170157579966021
20119	forward	8	invivo.|physchem.|toxprint.|padel.|toxcast.	invivo.|physchem.|toxprint.|padel.|toxcast.	1.5317473803367	1.8074074192352	0.161796785159565
20122	development	4	invivo.|physchem.|toxprint.|padel.	invivo.|physchem.|toxprint.|padel.	0.0396999476964399	0.433503047022356	0.272566331377722
20122	development	8	invivo.|physchem.|toxprint.|padel.|toxcast.	invivo.|physchem.|toxprint.|padel.|toxcast.	0.077687397377467	0.465914686140816	0.267966218978031
20122	development	12	invivo.|physchem.|toxprint.|padel.|toxcast.|httk.	invivo.|physchem.|toxprint.|padel.|toxcast.|httk.	0.124319729038864	0.508825564776501	0.268849208531837
20123	development	4	invivo.|physchem.|toxprint.|padel.	invivo.|physchem.|toxprint.|padel.	1.69763890757087	1.94676233081376	0.131178907417107
20123	development	8	invivo.|physchem.|toxprint.|padel.|toxcast.	invivo.|physchem.|toxprint.|padel.|toxcast.	1.74095370202723	1.90020708993961	0.10404120960473
20127	development	4	invivo.|physchem.|toxprint.|padel.	invivo.|physchem.|toxprint.|padel.	2.09025414733243	2.38152018688471	0.126514280564155
20127	development	8	invivo.|physchem.|toxprint.|padel.|toxcast.	invivo.|physchem.|toxprint.|padel.|toxcast.	2.03001969162682	2.29171972749609	0.124251468017919
20127	development	12	invivo.|physchem.|toxprint.|padel.|toxcast.|httk.	invivo.|physchem.|toxprint.|padel.|toxcast.|httk.	1.7578041678239	2.06297833165569	0.180238861100882
20129	forward	4	invivo.|physchem.|toxprint.|padel.	invivo.|physchem.|toxprint.|padel.	2.2269154039852	2.48187577206086	0.12735832996915
20132	forward	4	invivo.|physchem.|toxprint.|padel.	invivo.|physchem.|toxprint.|padel.	1.4270813852758	1.80421363821356	0.177162023031719
20136	forward	4	invivo.|physchem.|toxprint.|padel.	invivo.|physchem.|toxprint.|padel.	1.69216162914773	2.03151088881456	0.170652639670413
20137	forward	4	invivo.|physchem.|toxprint.|padel.	invivo.|physchem.|toxprint.|padel.	1.37586331842784	1.58497654805003	0.126476996371835
20137	forward	8	invivo.|physchem.|toxprint.|padel.|toxcast.	invivo.|physchem.|toxprint.|padel.|toxcast.	1.70342078209398	1.84787020442624	0.106314334378671
20137	forward	12	invivo.|physchem.|toxprint.|padel.|toxcast.|httk.	invivo.|physchem.|toxprint.|padel.|toxcast.|httk.	1.66932751667388	1.87011123542317	0.132188597172963
20139	forward	4	invivo.|physchem.|toxprint.|padel.	invivo.|physchem.|toxprint.|padel.	0.771508371551708	0.85376739718699	0.0608110386215752
20140	development	4	invivo.|physchem.|toxprint.|padel.	invivo.|physchem.|toxprint.|padel.	1.92723694915939	2.22508324072531	0.225705115778557
20140	development	8	invivo.|physchem.|toxprint.|padel.|toxcast.	invivo.|physchem.|toxprint.|padel.|toxcast.	1.96218200582096	2.19275224979681	0.198189129561195
20141	development	4	invivo.|physchem.|toxprint.|padel.	invivo.|physchem.|toxprint.|padel.	2.01527856623411	2.25810532085515	0.105353661429274
20141	development	8	invivo.|physchem.|toxprint.|padel.|toxcast.	invivo.|physchem.|toxprint.|padel.|toxcast.	2.05265277855013	2.24052421105077	0.0980850382333745
20142	development	4	invivo.|physchem.|toxprint.|padel.	invivo.|physchem.|toxprint.|padel.	1.34362252327028	1.55279231186642	0.16113434421119
20143	development	4	invivo.|physchem.|toxprint.|padel.	invivo.|physchem.|toxprint.|padel.	1.89487304903035	2.16881691171485	0.227482993916285
20143	development	8	invivo.|physchem.|toxprint.|padel.|toxcast.	invivo.|physchem.|toxprint.|padel.|toxcast.	1.9544402344165	2.17448863904418	0.19678893977144
20143	development	12	invivo.|physchem.|toxprint.|padel.|toxcast.|httk.	invivo.|physchem.|toxprint.|padel.|toxcast.|httk.	1.82722466868986	2.07430059434728	0.182876548504546
20144	forward	4	invivo.|physchem.|toxprint.|padel.	invivo.|physchem.|toxprint.|padel.	1.71489855871497	1.90380476266755	0.137371149781285
20145	forward	4	invivo.|physchem.|toxprint.|padel.	invivo.|physchem.|toxprint.|padel.	1.80486246976349	2.0675572430291	0.13249783375778
20146	forward	4	invivo.|physchem.|toxprint.|padel.	invivo.|physchem.|toxprint.|padel.	1.23942035937612	1.42897741707023	0.106224713274416
20147	development	4	invivo.|physchem.|toxprint.|padel.	invivo.|physchem.|toxprint.|padel.	1.75987525599058	1.98009391171458	0.131485991870722
20147	development	8	invivo.|physchem.|toxprint.|padel.|toxcast.	invivo.|physchem.|toxprint.|padel.|toxcast.	1.91026571961108	2.12297165407918	0.158537690013726
20148	development	4	invivo.|physchem.|toxprint.|padel.	invivo.|physchem.|toxprint.|padel.	1.27769920393491	1.55997367463032	0.128250380328131
20148	development	8	invivo.|physchem.|toxprint.|padel.|toxcast.	invivo.|physchem.|toxprint.|padel.|toxcast.	1.39819497533039	1.67177842833991	0.140880462551767
20149	forward	4	invivo.|physchem.|toxprint.|padel.	invivo.|physchem.|toxprint.|padel.	1.73344723772372	1.97642127138444	0.12897131809418
20151	development	4	invivo.|physchem.|toxprint.|padel.	invivo.|physchem.|toxprint.|padel.	2.00635175558576	2.39531598347565	0.164066439813205
20152	development	4	invivo.|physchem.|toxprint.|padel.	invivo.|physchem.|toxprint.|padel.	2.13516718043822	2.43556452302047	0.137903999103472
20152	development	8	invivo.|physchem.|toxprint.|padel.|toxcast.	invivo.|physchem.|toxprint.|padel.|toxcast.	2.19009342128694	2.44822507910295	0.124431331974674
20153	forward	4	invivo.|physchem.|toxprint.|padel.	invivo.|physchem.|toxprint.|padel.	1.62895829555571	1.89040141760976	0.124682983496665
20154	development	4	invivo.|physchem.|toxprint.|padel.	invivo.|physchem.|toxprint.|padel.	1.93388081658781	2.17819614571032	0.117987621216995
20154	development	8	invivo.|physchem.|toxprint.|padel.|toxcast.	invivo.|physchem.|toxprint.|padel.|toxcast.	1.97676026564712	2.17501835841615	0.111070883362031
20154	development	12	invivo.|physchem.|toxprint.|padel.|toxcast.|httk.	invivo.|physchem.|toxprint.|padel.|toxcast.|httk.	1.9899392542616	2.15444969960011	0.115223807887294
20155	forward	4	invivo.|physchem.|toxprint.|padel.	invivo.|physchem.|toxprint.|padel.	1.27378710364025	1.56842971100159	0.130398776507785
20156	forward	4	invivo.|physchem.|toxprint.|padel.	invivo.|physchem.|toxprint.|padel.	1.2881952668787	1.5587371181629	0.121096687773979
20160	development	4	invivo.|physchem.|toxprint.|padel.	invivo.|physchem.|toxprint.|padel.	0.839749201359194	1.05371157779313	0.163811796609427
20160	development	8	invivo.|physchem.|toxprint.|padel.|toxcast.	invivo.|physchem.|toxprint.|padel.|toxcast.	1.15557730974313	1.41205908954585	0.165959778143961
20160	development	12	invivo.|physchem.|toxprint.|padel.|toxcast.|httk.	invivo.|physchem.|toxprint.|padel.|toxcast.|httk.	1.22092835575713	1.51110480468014	0.17059248172236
20161	development	4	invivo.|physchem.|toxprint.|padel.	invivo.|physchem.|toxprint.|padel.	1.76124974805785	2.00143828252912	0.105344885294972
20161	development	8	invivo.|physchem.|toxprint.|padel.|toxcast.	invivo.|physchem.|toxprint.|padel.|toxcast.	1.8718908366621	2.03313885063489	0.0761367221640276
20161	development	12	invivo.|physchem.|toxprint.|padel.|toxcast.|httk.	invivo.|physchem.|toxprint.|padel.|toxcast.|httk.	1.83118746549415	1.97082379663638	0.0586303023510083
20162	forward	4	invivo.|physchem.|toxprint.|padel.	invivo.|physchem.|toxprint.|padel.	1.7587247592602	2.06270330719734	0.142308280128487
20163	development	4	invivo.|physchem.|toxprint.|padel.	invivo.|physchem.|toxprint.|padel.	1.76964015678832	1.94175277209408	0.0973234473816155
20164	development	4	invivo.|physchem.|toxprint.|padel.	invivo.|physchem.|toxprint.|padel.	1.73673839674777	1.98124421778641	0.10514550673008
20164	development	8	invivo.|physchem.|toxprint.|padel.|toxcast.	invivo.|physchem.|toxprint.|padel.|toxcast.	1.77594130148451	1.98489365938125	0.0994113774767501
20165	development	4	invivo.|physchem.|toxprint.|padel.	invivo.|physchem.|toxprint.|padel.	1.5388983556733	1.76924795603178	0.101875216369965
20167	development	4	invivo.|physchem.|toxprint.|padel.	invivo.|physchem.|toxprint.|padel.	1.58540057079888	1.84164937109183	0.114481884423925
20168	forward	4	invivo.|physchem.|toxprint.|padel.	invivo.|physchem.|toxprint.|padel.	1.50627311106547	1.8245950577229	0.140454523719133
20168	forward	8	invivo.|physchem.|toxprint.|padel.|toxcast.	invivo.|physchem.|toxprint.|padel.|toxcast.	1.46429762474467	1.84206502970421	0.175367132576381
20169	forward	4	invivo.|physchem.|toxprint.|padel.	invivo.|physchem.|toxprint.|padel.	1.61187331950339	1.9269154881118	0.151154394253145
20170	forward	4	invivo.|physchem.|toxprint.|padel.	invivo.|physchem.|toxprint.|padel.	1.56142471307198	1.91377526401527	0.153924578144534
20171	forward	4	invivo.|physchem.|toxprint.|padel.	invivo.|physchem.|toxprint.|padel.	1.59852308035025	1.89893333541489	0.140218292577944
20172	forward	4	invivo.|physchem.|toxprint.|padel.	invivo.|physchem.|toxprint.|padel.	1.52080277419787	1.83924161197051	0.143927002910789
20173	forward	4	invivo.|physchem.|toxprint.|padel.	invivo.|physchem.|toxprint.|padel.	1.3720303056427	1.64428031422068	0.126299284359713
20175	forward	4	invivo.|physchem.|toxprint.|padel.	invivo.|physchem.|toxprint.|padel.	0.951592780952379	1.20856316521017	0.148683849291012
20176	forward	4	invivo.|physchem.|toxprint.|padel.	invivo.|physchem.|toxprint.|padel.	2.0005293081418	2.3555065090693	0.175306186014046
20177	forward	4	invivo.|physchem.|toxprint.|padel.	invivo.|physchem.|toxprint.|padel.	1.74542243980877	2.11715926537242	0.175549087416231
20179	forward	4	invivo.|physchem.|toxprint.|padel.	invivo.|physchem.|toxprint.|padel.	2.11418016776216	2.38898433189909	0.134648986021857
20182	development	4	invivo.|physchem.|toxprint.|padel.	invivo.|physchem.|toxprint.|padel.	1.74990658544191	2.06002518838591	0.143240343202094
20182	development	8	invivo.|physchem.|toxprint.|padel.|toxcast.	invivo.|physchem.|toxprint.|padel.|toxcast.	1.66624456999519	2.04266569057051	0.170855458853608
20182	development	12	invivo.|physchem.|toxprint.|padel.|toxcast.|httk.	invivo.|physchem.|toxprint.|padel.|toxcast.|httk.	1.55989962953392	1.96622788599949	0.189879230996288
20186	development	4	invivo.|physchem.|toxprint.|padel.	invivo.|physchem.|toxprint.|padel.	1.71276224555888	1.95417820665401	0.181872301736743
20188	development	4	invivo.|physchem.|toxprint.|padel.	invivo.|physchem.|toxprint.|padel.	1.8784553232266	2.02205427883235	0.124937763225091
20191	forward	4	invivo.|physchem.|toxprint.|padel.	invivo.|physchem.|toxprint.|padel.	2.00101256422216	2.32245389426987	0.162758841013266
20193	forward	4	invivo.|physchem.|toxprint.|padel.	invivo.|physchem.|toxprint.|padel.	2.15734229490121	2.45895273058576	0.192606993172076
20196	forward	4	invivo.|physchem.|toxprint.|padel.	invivo.|physchem.|toxprint.|padel.	1.27983709167896	1.56314292999965	0.1374040062358
20198	development	4	invivo.|physchem.|toxprint.|padel.	invivo.|physchem.|toxprint.|padel.	1.58517897594993	1.79153699880145	0.0998531513940331
20199	forward	4	invivo.|physchem.|toxprint.|padel.	invivo.|physchem.|toxprint.|padel.	1.63616772788034	1.89271995605985	0.114083374484359
20200	forward	4	invivo.|physchem.|toxprint.|padel.	invivo.|physchem.|toxprint.|padel.	1.28359895891939	1.53156782618505	0.103697739168424
20203	forward	4	invivo.|physchem.|toxprint.|padel.	invivo.|physchem.|toxprint.|padel.	1.67780182093409	1.98075304740769	0.127572006490025
20204	development	4	invivo.|physchem.|toxprint.|padel.	invivo.|physchem.|toxprint.|padel.	1.99049138395362	2.24501004482959	0.0977547075904438
20205	development	4	invivo.|physchem.|toxprint.|padel.	invivo.|physchem.|toxprint.|padel.	2.35930139161528	2.77238275043613	0.212413717821693
20205	development	8	invivo.|physchem.|toxprint.|padel.|toxcast.	invivo.|physchem.|toxprint.|padel.|toxcast.	2.41337958215752	2.74010410501411	0.201693711206389
20205	development	12	invivo.|physchem.|toxprint.|padel.|toxcast.|httk.	invivo.|physchem.|toxprint.|padel.|toxcast.|httk.	2.4671251153147	2.77908358085657	0.1639254041703
20206	development	4	invivo.|physchem.|toxprint.|padel.	invivo.|physchem.|toxprint.|padel.	1.75167941255273	2.03546992010237	0.128517038952185
20207	development	4	invivo.|physchem.|toxprint.|padel.	invivo.|physchem.|toxprint.|padel.	1.6588414626193	1.81622056063083	0.108573714496257
20207	development	8	invivo.|physchem.|toxprint.|padel.|toxcast.	invivo.|physchem.|toxprint.|padel.|toxcast.	1.55117507551209	1.76334458434719	0.142722609390312
20207	development	12	invivo.|physchem.|toxprint.|padel.|toxcast.|httk.	invivo.|physchem.|toxprint.|padel.|toxcast.|httk.	1.27945152874317	1.52820461221415	0.207530643044661
20208	forward	4	invivo.|physchem.|toxprint.|padel.	invivo.|physchem.|toxprint.|padel.	1.69800148909263	2.06173396817481	0.158330068291977
20209	development	4	invivo.|physchem.|toxprint.|padel.	invivo.|physchem.|toxprint.|padel.	2.08095126593328	2.54998704948494	0.198768565756678
20209	development	8	invivo.|physchem.|toxprint.|padel.|toxcast.	invivo.|physchem.|toxprint.|padel.|toxcast.	2.10443744245457	2.47321785977755	0.201216797807099
20209	development	12	invivo.|physchem.|toxprint.|padel.|toxcast.|httk.	invivo.|physchem.|toxprint.|padel.|toxcast.|httk.	1.852487028123	2.22891502279159	0.243075364683946
20210	forward	4	invivo.|physchem.|toxprint.|padel.	invivo.|physchem.|toxprint.|padel.	1.92971519365595	2.30897168087447	0.172835921689443
20211	forward	4	invivo.|physchem.|toxprint.|padel.	invivo.|physchem.|toxprint.|padel.	1.74969973102306	2.0614056196776	0.148492412302057
20212	forward	4	invivo.|physchem.|toxprint.|padel.	invivo.|physchem.|toxprint.|padel.	1.5663408626882	1.85267602952803	0.138059743719033
20213	forward	4	invivo.|physchem.|toxprint.|padel.	invivo.|physchem.|toxprint.|padel.	1.78422611465186	2.16576010304327	0.184732978415948
20214	forward	4	invivo.|physchem.|toxprint.|padel.	invivo.|physchem.|toxprint.|padel.	1.93878079318826	2.30184335232243	0.163755868853988
20216	development	4	invivo.|physchem.|toxprint.|padel.	invivo.|physchem.|toxprint.|padel.	1.88832878378358	2.24712608996839	0.15810035035843
20217	forward	4	invivo.|physchem.|toxprint.|padel.	invivo.|physchem.|toxprint.|padel.	1.68663853028531	2.00464644802094	0.14553128044669
20220	development	4	invivo.|physchem.|toxprint.|padel.	invivo.|physchem.|toxprint.|padel.	2.41079173683571	2.81645192647644	0.220426385941656
20220	development	8	invivo.|physchem.|toxprint.|padel.|toxcast.	invivo.|physchem.|toxprint.|padel.|toxcast.	2.32780652018463	2.76480475100019	0.239325197813461
20221	development	4	invivo.|physchem.|toxprint.|padel.	invivo.|physchem.|toxprint.|padel.	2.30481491448118	2.7961602864018	0.208891762139996
20221	development	8	invivo.|physchem.|toxprint.|padel.|toxcast.	invivo.|physchem.|toxprint.|padel.|toxcast.	2.31361581342069	2.75427311762002	0.189531039357776
20221	development	12	invivo.|physchem.|toxprint.|padel.|toxcast.|httk.	invivo.|physchem.|toxprint.|padel.|toxcast.|httk.	2.2312093040944	2.66095566869314	0.171028595178813
20222	forward	4	invivo.|physchem.|toxprint.|padel.	invivo.|physchem.|toxprint.|padel.	1.97174995632164	2.29016459403936	0.140459817742976
20223	forward	4	invivo.|physchem.|toxprint.|padel.	invivo.|physchem.|toxprint.|padel.	2.21624178496887	2.53172751561478	0.130300972861673
20224	development	4	invivo.|physchem.|toxprint.|padel.	invivo.|physchem.|toxprint.|padel.	2.09393104582554	2.38867547438716	0.121664131155099
20224	development	8	invivo.|physchem.|toxprint.|padel.|toxcast.	invivo.|physchem.|toxprint.|padel.|toxcast.	1.90257176706172	2.17308052705842	0.142411910775312
20231	forward	4	invivo.|physchem.|toxprint.|padel.	invivo.|physchem.|toxprint.|padel.	2.29537007229612	2.63797013964012	0.198701425285142
20232	development	4	invivo.|physchem.|toxprint.|padel.	invivo.|physchem.|toxprint.|padel.	1.8122189734036	1.92190314309837	0.0918835308759593
20232	development	8	invivo.|physchem.|toxprint.|padel.|toxcast.	invivo.|physchem.|toxprint.|padel.|toxcast.	1.81861987778294	1.9207098105067	0.086180191366157
20232	development	12	invivo.|physchem.|toxprint.|padel.|toxcast.|httk.	invivo.|physchem.|toxprint.|padel.|toxcast.|httk.	1.73985180913471	1.86367962122521	0.0991119922866139
20239	forward	4	invivo.|physchem.|toxprint.|padel.	invivo.|physchem.|toxprint.|padel.	1.58781395553978	1.82972132974438	0.154092490953736
20240	development	4	invivo.|physchem.|toxprint.|padel.	invivo.|physchem.|toxprint.|padel.	2.06799776719166	2.4156148164601	0.164639513816756
20240	development	8	invivo.|physchem.|toxprint.|padel.|toxcast.	invivo.|physchem.|toxprint.|padel.|toxcast.	2.10618141138446	2.42976706427889	0.150440578826724
20242	development	4	invivo.|physchem.|toxprint.|padel.	invivo.|physchem.|toxprint.|padel.	1.32855446171868	1.62770158453168	0.15591521780573
20242	development	8	invivo.|physchem.|toxprint.|padel.|toxcast.	invivo.|physchem.|toxprint.|padel.|toxcast.	1.30304506113237	1.59454731899066	0.140856638215182
20243	development	4	invivo.|physchem.|toxprint.|padel.	invivo.|physchem.|toxprint.|padel.	1.49352441335578	1.73916910113761	0.139893026919072
20243	development	8	invivo.|physchem.|toxprint.|padel.|toxcast.	invivo.|physchem.|toxprint.|padel.|toxcast.	1.48336591427857	1.70857675942069	0.130744044314019
20245	forward	4	invivo.|physchem.|toxprint.|padel.	invivo.|physchem.|toxprint.|padel.	1.50832788710202	1.79712137831263	0.148012876714914
20247	development	4	invivo.|physchem.|toxprint.|padel.	invivo.|physchem.|toxprint.|padel.	1.55780281929123	1.95961723285153	0.188488323835659
20247	development	8	invivo.|physchem.|toxprint.|padel.|toxcast.	invivo.|physchem.|toxprint.|padel.|toxcast.	1.64591000383023	1.91023916452809	0.170523219010879
20247	development	12	invivo.|physchem.|toxprint.|padel.|toxcast.|httk.	invivo.|physchem.|toxprint.|padel.|toxcast.|httk.	1.55030286952589	1.90444782875087	0.204492625731899
20248	development	4	invivo.|physchem.|toxprint.|padel.	invivo.|physchem.|toxprint.|padel.	1.73082332118469	1.88772156038546	0.0828355873113042
20249	development	4	invivo.|physchem.|toxprint.|padel.	invivo.|physchem.|toxprint.|padel.	0.825737068803153	1.17126175899871	0.26334407577657
20249	development	8	invivo.|physchem.|toxprint.|padel.|toxcast.	invivo.|physchem.|toxprint.|padel.|toxcast.	0.847743162092372	1.2143139260445	0.290166550451555
20249	development	12	invivo.|physchem.|toxprint.|padel.|toxcast.|httk.	invivo.|physchem.|toxprint.|padel.|toxcast.|httk.	0.824560670644973	1.23849382208644	0.304411331732556
20250	forward	4	invivo.|physchem.|toxprint.|padel.	invivo.|physchem.|toxprint.|padel.	1.43258282540194	1.70586110684465	0.120178694171419
20251	forward	4	invivo.|physchem.|toxprint.|padel.	invivo.|physchem.|toxprint.|padel.	2.03779987267077	2.3971025126072	0.18636048448902
20252	forward	4	invivo.|physchem.|toxprint.|padel.	invivo.|physchem.|toxprint.|padel.	1.60686046251949	1.88671070699474	0.134793173883333
20257	forward	4	invivo.|physchem.|toxprint.|padel.	invivo.|physchem.|toxprint.|padel.	2.03422885029133	2.32238124364208	0.151955026498504
20257	forward	8	invivo.|physchem.|toxprint.|padel.|toxcast.	invivo.|physchem.|toxprint.|padel.|toxcast.	2.13211822737747	2.39695852776761	0.145049278480957
20259	forward	4	invivo.|physchem.|toxprint.|padel.	invivo.|physchem.|toxprint.|padel.	1.89254843886741	2.20603323735572	0.139748944576502
20261	forward	4	invivo.|physchem.|toxprint.|padel.	invivo.|physchem.|toxprint.|padel.	1.31303386316167	1.64573979294789	0.144975122947777
20262	development	4	invivo.|physchem.|toxprint.|padel.	invivo.|physchem.|toxprint.|padel.	2.46106814319332	2.89756048052112	0.202695351028617
20262	development	8	invivo.|physchem.|toxprint.|padel.|toxcast.	invivo.|physchem.|toxprint.|padel.|toxcast.	2.35929276492914	2.73981212307408	0.180292980802309
20263	forward	4	invivo.|physchem.|toxprint.|padel.	invivo.|physchem.|toxprint.|padel.	1.57617627510197	1.9848435108024	0.16798067227181
20266	development	4	invivo.|physchem.|toxprint.|padel.	invivo.|physchem.|toxprint.|padel.	1.55690932072517	1.85181040068907	0.156994987217087
20267	development	4	invivo.|physchem.|toxprint.|padel.	invivo.|physchem.|toxprint.|padel.	-0.107972725719769	0.033712063693896	0.0849491687823426
20267	development	8	invivo.|physchem.|toxprint.|padel.|toxcast.	invivo.|physchem.|toxprint.|padel.|toxcast.	-0.0218500898280078	0.125805745240612	0.0885311583098973
20268	development	4	invivo.|physchem.|toxprint.|padel.	invivo.|physchem.|toxprint.|padel.	1.62150360509867	1.85372827196921	0.12819137674221
20268	development	8	invivo.|physchem.|toxprint.|padel.|toxcast.	invivo.|physchem.|toxprint.|padel.|toxcast.	1.57621794292096	1.7914912489637	0.132250378872184
20275	forward	4	invivo.|physchem.|toxprint.|padel.	invivo.|physchem.|toxprint.|padel.	1.64993209750224	1.87176252653927	0.12604485309304
20276	forward	4	invivo.|physchem.|toxprint.|padel.	invivo.|physchem.|toxprint.|padel.	1.99564220688576	2.3592878150393	0.164304380406817
20278	development	4	invivo.|physchem.|toxprint.|padel.	invivo.|physchem.|toxprint.|padel.	1.02431352709631	1.3133536379674	0.229364080144574
20279	development	4	invivo.|physchem.|toxprint.|padel.	invivo.|physchem.|toxprint.|padel.	1.69881114377839	2.01327562968461	0.117009885602656
20280	forward	4	invivo.|physchem.|toxprint.|padel.	invivo.|physchem.|toxprint.|padel.	1.60815259890734	1.85217958607934	0.18128086266421
20281	forward	4	invivo.|physchem.|toxprint.|padel.	invivo.|physchem.|toxprint.|padel.	1.46418271978076	1.73957738363888	0.179361261328169
20281	forward	8	invivo.|physchem.|toxprint.|padel.|toxcast.	invivo.|physchem.|toxprint.|padel.|toxcast.	1.58298757625592	1.83999574531875	0.1913662408316
20281	forward	12	invivo.|physchem.|toxprint.|padel.|toxcast.|httk.	invivo.|physchem.|toxprint.|padel.|toxcast.|httk.	1.60373850019275	1.91706560704193	0.19285716944791
20282	forward	4	invivo.|physchem.|toxprint.|padel.	invivo.|physchem.|toxprint.|padel.	1.5372213881511	1.72977041391591	0.104942064912072
20283	development	4	invivo.|physchem.|toxprint.|padel.	invivo.|physchem.|toxprint.|padel.	1.51798043699005	1.70698056073204	0.104668960211926
20283	development	8	invivo.|physchem.|toxprint.|padel.|toxcast.	invivo.|physchem.|toxprint.|padel.|toxcast.	1.74916836020536	1.92265258200925	0.113991915190273
20285	development	4	invivo.|physchem.|toxprint.|padel.	invivo.|physchem.|toxprint.|padel.	1.24474832592486	1.38181631687287	0.0742928203752032
20286	forward	4	invivo.|physchem.|toxprint.|padel.	invivo.|physchem.|toxprint.|padel.	1.61045066551183	1.84320173124143	0.110686534251963
20287	forward	4	invivo.|physchem.|toxprint.|padel.	invivo.|physchem.|toxprint.|padel.	1.61077112599381	1.86973750626295	0.123126542458282
20289	forward	4	invivo.|physchem.|toxprint.|padel.	invivo.|physchem.|toxprint.|padel.	1.42556521134561	1.66422419551135	0.117946776678315
20290	development	4	invivo.|physchem.|toxprint.|padel.	invivo.|physchem.|toxprint.|padel.	1.41522775874397	1.70012616873264	0.118947615090132
20290	development	8	invivo.|physchem.|toxprint.|padel.|toxcast.	invivo.|physchem.|toxprint.|padel.|toxcast.	1.26725253891823	1.46081587812646	0.0948748779667957
20290	development	12	invivo.|physchem.|toxprint.|padel.|toxcast.|httk.	invivo.|physchem.|toxprint.|padel.|toxcast.|httk.	0.829970548905693	1.06754075056594	0.16456996915082
20291	forward	4	invivo.|physchem.|toxprint.|padel.	invivo.|physchem.|toxprint.|padel.	1.65772865902643	1.98783971641327	0.136367561055633
20292	forward	4	invivo.|physchem.|toxprint.|padel.	invivo.|physchem.|toxprint.|padel.	1.46071538236041	1.76585401132115	0.131036922030354
20293	forward	4	invivo.|physchem.|toxprint.|padel.	invivo.|physchem.|toxprint.|padel.	1.69064594926128	1.99864666457975	0.145450137030202
20293	forward	8	invivo.|physchem.|toxprint.|padel.|toxcast.	invivo.|physchem.|toxprint.|padel.|toxcast.	1.72771957669613	2.01016087214695	0.136791585035322
20294	forward	4	invivo.|physchem.|toxprint.|padel.	invivo.|physchem.|toxprint.|padel.	1.64993843749494	1.97389736800089	0.177123593480158
20295	development	4	invivo.|physchem.|toxprint.|padel.	invivo.|physchem.|toxprint.|padel.	1.46150890538891	1.70463624576169	0.131456594984035
20295	development	8	invivo.|physchem.|toxprint.|padel.|toxcast.	invivo.|physchem.|toxprint.|padel.|toxcast.	1.66714820847474	1.88772412453416	0.147626839802323
20296	development	4	invivo.|physchem.|toxprint.|padel.	invivo.|physchem.|toxprint.|padel.	1.35478781376683	1.56002206666607	0.105276420185637
20297	forward	4	invivo.|physchem.|toxprint.|padel.	invivo.|physchem.|toxprint.|padel.	1.31338060945241	1.64912148328474	0.158739644962151
20298	development	4	invivo.|physchem.|toxprint.|padel.	invivo.|physchem.|toxprint.|padel.	1.78225619909647	2.05805408593984	0.113740368004023
20299	development	4	invivo.|physchem.|toxprint.|padel.	invivo.|physchem.|toxprint.|padel.	1.63712282212568	1.99149790578059	0.174271642911857
20299	development	8	invivo.|physchem.|toxprint.|padel.|toxcast.	invivo.|physchem.|toxprint.|padel.|toxcast.	1.64671625473824	1.97622299133275	0.207402964888752
20300	development	4	invivo.|physchem.|toxprint.|padel.	invivo.|physchem.|toxprint.|padel.	1.48315730683749	1.70504799186245	0.103365667807644
20301	forward	4	invivo.|physchem.|toxprint.|padel.	invivo.|physchem.|toxprint.|padel.	1.39038892644925	1.5750313384245	0.109906404839652
20302	forward	4	invivo.|physchem.|toxprint.|padel.	invivo.|physchem.|toxprint.|padel.	1.72563251134056	2.01377571839972	0.115175802952263
20305	forward	4	invivo.|physchem.|toxprint.|padel.	invivo.|physchem.|toxprint.|padel.	1.4142350498435	1.63370022285007	0.117774953497904
20306	forward	4	invivo.|physchem.|toxprint.|padel.	invivo.|physchem.|toxprint.|padel.	1.58240774770786	1.85992997118456	0.119010583833821
20307	forward	4	invivo.|physchem.|toxprint.|padel.	invivo.|physchem.|toxprint.|padel.	1.45904116186255	1.74603335233029	0.115937972747786
20310	forward	4	invivo.|physchem.|toxprint.|padel.	invivo.|physchem.|toxprint.|padel.	1.16391172668224	1.46150475341711	0.156754904812484
20311	development	4	invivo.|physchem.|toxprint.|padel.	invivo.|physchem.|toxprint.|padel.	1.30526851447386	1.74045071020154	0.208883870922021
20311	development	8	invivo.|physchem.|toxprint.|padel.|toxcast.	invivo.|physchem.|toxprint.|padel.|toxcast.	1.41871763187934	1.76332241865939	0.189057643063361
20311	development	12	invivo.|physchem.|toxprint.|padel.|toxcast.|httk.	invivo.|physchem.|toxprint.|padel.|toxcast.|httk.	1.36702514163469	1.74068233471891	0.22333228018635
20312	forward	4	invivo.|physchem.|toxprint.|padel.	invivo.|physchem.|toxprint.|padel.	0.94031048085482	1.11795379805968	0.109338554187557
20313	forward	4	invivo.|physchem.|toxprint.|padel.	invivo.|physchem.|toxprint.|padel.	1.57145357593339	1.8880753002323	0.150914816250277
20314	forward	4	invivo.|physchem.|toxprint.|padel.	invivo.|physchem.|toxprint.|padel.	0.740307894878002	0.96839732160312	0.111194802622194
20315	development	4	invivo.|physchem.|toxprint.|padel.	invivo.|physchem.|toxprint.|padel.	-0.0585543139690705	0.131357767718591	0.164381242582954
20316	forward	4	invivo.|physchem.|toxprint.|padel.	invivo.|physchem.|toxprint.|padel.	1.65953185938158	1.92316277725215	0.112886457969018
20317	forward	4	invivo.|physchem.|toxprint.|padel.	invivo.|physchem.|toxprint.|padel.	1.43400393981206	1.73611611297682	0.11647897001995
20319	development	4	invivo.|physchem.|toxprint.|padel.	invivo.|physchem.|toxprint.|padel.	0.906403196983881	1.61309914676651	0.46649988218155
20319	development	8	invivo.|physchem.|toxprint.|padel.|toxcast.	invivo.|physchem.|toxprint.|padel.|toxcast.	0.903940776019408	1.57757386975471	0.462406596527314
20319	development	12	invivo.|physchem.|toxprint.|padel.|toxcast.|httk.	invivo.|physchem.|toxprint.|padel.|toxcast.|httk.	0.945523502853717	1.61147256316847	0.476314347855856
20322	forward	4	invivo.|physchem.|toxprint.|padel.	invivo.|physchem.|toxprint.|padel.	2.05431951828593	2.40174975944007	0.196532949786818
20328	forward	4	invivo.|physchem.|toxprint.|padel.	invivo.|physchem.|toxprint.|padel.	1.83914586743761	1.99618911924537	0.161144055146279
20329	forward	4	invivo.|physchem.|toxprint.|padel.	invivo.|physchem.|toxprint.|padel.	1.39388849387145	1.67531932348319	0.153660604355187
20330	forward	4	invivo.|physchem.|toxprint.|padel.	invivo.|physchem.|toxprint.|padel.	1.86858310130785	2.08070379335569	0.117438433160252
20331	forward	4	invivo.|physchem.|toxprint.|padel.	invivo.|physchem.|toxprint.|padel.	1.60075492759071	2.02408324043433	0.183752772946636
20332	development	4	invivo.|physchem.|toxprint.|padel.	invivo.|physchem.|toxprint.|padel.	2.09420478840249	2.44638583275609	0.217599993075183
20332	development	8	invivo.|physchem.|toxprint.|padel.|toxcast.	invivo.|physchem.|toxprint.|padel.|toxcast.	2.12413291527846	2.45799842686276	0.23424226462842
20335	forward	4	invivo.|physchem.|toxprint.|padel.	invivo.|physchem.|toxprint.|padel.	1.52382702877491	1.98620368953332	0.186169855319041
20336	development	4	invivo.|physchem.|toxprint.|padel.	invivo.|physchem.|toxprint.|padel.	1.66957201128354	2.01654533531108	0.147465263164179
20336	development	8	invivo.|physchem.|toxprint.|padel.|toxcast.	invivo.|physchem.|toxprint.|padel.|toxcast.	1.5964431549669	1.91301170531952	0.167524275406136
20337	development	4	invivo.|physchem.|toxprint.|padel.	invivo.|physchem.|toxprint.|padel.	1.15368382517388	1.39424105985626	0.11320791204038
20337	development	8	invivo.|physchem.|toxprint.|padel.|toxcast.	invivo.|physchem.|toxprint.|padel.|toxcast.	1.23204912753079	1.51695127376619	0.128354167474578
20338	development	4	invivo.|physchem.|toxprint.|padel.	invivo.|physchem.|toxprint.|padel.	2.17927888067211	2.52130885000043	0.142889758086999
20341	development	4	invivo.|physchem.|toxprint.|padel.	invivo.|physchem.|toxprint.|padel.	0.869736438312539	0.999474561663866	0.0762848945197227
20343	forward	4	invivo.|physchem.|toxprint.|padel.	invivo.|physchem.|toxprint.|padel.	1.77129732261407	2.14124139305054	0.174012439667651
20344	forward	4	invivo.|physchem.|toxprint.|padel.	invivo.|physchem.|toxprint.|padel.	1.84171173129673	2.19444931759991	0.159029944013801
20347	development	4	invivo.|physchem.|toxprint.|padel.	invivo.|physchem.|toxprint.|padel.	0.398150043951642	0.739801695914651	0.206668435997288
20347	development	8	invivo.|physchem.|toxprint.|padel.|toxcast.	invivo.|physchem.|toxprint.|padel.|toxcast.	0.453797796810561	0.819975834768293	0.204811418656263
20347	development	12	invivo.|physchem.|toxprint.|padel.|toxcast.|httk.	invivo.|physchem.|toxprint.|padel.|toxcast.|httk.	0.458228995247969	0.823205427557313	0.187108676955021
20348	development	4	invivo.|physchem.|toxprint.|padel.	invivo.|physchem.|toxprint.|padel.	1.87216395487535	2.05021435116152	0.113601552245816
20348	development	8	invivo.|physchem.|toxprint.|padel.|toxcast.	invivo.|physchem.|toxprint.|padel.|toxcast.	1.92128207655115	2.04422834882275	0.128669088723159
20348	development	12	invivo.|physchem.|toxprint.|padel.|toxcast.|httk.	invivo.|physchem.|toxprint.|padel.|toxcast.|httk.	1.788525138298	1.97384987645322	0.171369904909056
20349	forward	4	invivo.|physchem.|toxprint.|padel.	invivo.|physchem.|toxprint.|padel.	1.71292379870785	2.00972749671851	0.135749505881621
20350	development	4	invivo.|physchem.|toxprint.|padel.	invivo.|physchem.|toxprint.|padel.	1.79540747257999	2.11318654538894	0.143224927309868
20350	development	8	invivo.|physchem.|toxprint.|padel.|toxcast.	invivo.|physchem.|toxprint.|padel.|toxcast.	1.8925645812318	2.20648897915865	0.143657900631752
20350	development	12	invivo.|physchem.|toxprint.|padel.|toxcast.|httk.	invivo.|physchem.|toxprint.|padel.|toxcast.|httk.	1.91071679992183	2.23817939645683	0.146219547494742
20353	development	4	invivo.|physchem.|toxprint.|padel.	invivo.|physchem.|toxprint.|padel.	1.52181689961203	1.74572771293457	0.10393939204468
20354	forward	4	invivo.|physchem.|toxprint.|padel.	invivo.|physchem.|toxprint.|padel.	1.73849602439128	1.96324720090199	0.103646141905641
20356	forward	4	invivo.|physchem.|toxprint.|padel.	invivo.|physchem.|toxprint.|padel.	1.97506156296904	2.22447407886895	0.151069862376253
20359	development	4	invivo.|physchem.|toxprint.|padel.	invivo.|physchem.|toxprint.|padel.	2.37775055751139	2.84284926725272	0.24609568285341
20359	development	8	invivo.|physchem.|toxprint.|padel.|toxcast.	invivo.|physchem.|toxprint.|padel.|toxcast.	2.42584398656736	2.81317442809276	0.22149969478587
20360	development	4	invivo.|physchem.|toxprint.|padel.	invivo.|physchem.|toxprint.|padel.	1.45293370101012	1.69288215050919	0.118686448771019
20364	forward	4	invivo.|physchem.|toxprint.|padel.	invivo.|physchem.|toxprint.|padel.	1.26056863724422	1.58471403932188	0.155154618592006
20369	forward	4	invivo.|physchem.|toxprint.|padel.	invivo.|physchem.|toxprint.|padel.	1.39727518952067	1.74810212185927	0.168325848097393
20370	development	4	invivo.|physchem.|toxprint.|padel.	invivo.|physchem.|toxprint.|padel.	1.6019035791383	2.22315107928654	0.270696412099984
20370	development	8	invivo.|physchem.|toxprint.|padel.|toxcast.	invivo.|physchem.|toxprint.|padel.|toxcast.	1.53623947445329	2.12041154041749	0.285791858243134
20370	development	12	invivo.|physchem.|toxprint.|padel.|toxcast.|httk.	invivo.|physchem.|toxprint.|padel.|toxcast.|httk.	1.28543245787229	1.90996937528688	0.362651619858424
20371	development	4	invivo.|physchem.|toxprint.|padel.	invivo.|physchem.|toxprint.|padel.	1.86509916980531	2.05299569266239	0.16098061587791
20371	development	8	invivo.|physchem.|toxprint.|padel.|toxcast.	invivo.|physchem.|toxprint.|padel.|toxcast.	1.89599987666578	2.06880624585236	0.169653364289275
20372	forward	4	invivo.|physchem.|toxprint.|padel.	invivo.|physchem.|toxprint.|padel.	1.17271232510631	1.39863978857633	0.112469708552718
20373	development	4	invivo.|physchem.|toxprint.|padel.	invivo.|physchem.|toxprint.|padel.	1.18055052689515	1.38810109585225	0.114825842924853
20373	development	8	invivo.|physchem.|toxprint.|padel.|toxcast.	invivo.|physchem.|toxprint.|padel.|toxcast.	1.33025232227432	1.5235671066565	0.102051544039241
20373	development	12	invivo.|physchem.|toxprint.|padel.|toxcast.|httk.	invivo.|physchem.|toxprint.|padel.|toxcast.|httk.	1.35918249812137	1.56821006248541	0.129938619604718
20374	development	4	invivo.|physchem.|toxprint.|padel.	invivo.|physchem.|toxprint.|padel.	1.18004282835378	1.39056551083657	0.111601600796502
20374	development	8	invivo.|physchem.|toxprint.|padel.|toxcast.	invivo.|physchem.|toxprint.|padel.|toxcast.	1.35030833219456	1.52625534413635	0.10104320378489
20375	development	4	invivo.|physchem.|toxprint.|padel.	invivo.|physchem.|toxprint.|padel.	0.777497290138307	0.922376547540022	0.13672835966588
20375	development	8	invivo.|physchem.|toxprint.|padel.|toxcast.	invivo.|physchem.|toxprint.|padel.|toxcast.	0.783864615467256	0.985466496762796	0.152011858969483
20375	development	12	invivo.|physchem.|toxprint.|padel.|toxcast.|httk.	invivo.|physchem.|toxprint.|padel.|toxcast.|httk.	0.815288832646634	1.01875958984088	0.178489696452292
20376	forward	4	invivo.|physchem.|toxprint.|padel.	invivo.|physchem.|toxprint.|padel.	0.5054216047518	0.675390710914473	0.0937713036636696
20381	development	4	invivo.|physchem.|toxprint.|padel.	invivo.|physchem.|toxprint.|padel.	0.442993479704618	0.888219035174371	0.203955199184133
20389	forward	4	invivo.|physchem.|toxprint.|padel.	invivo.|physchem.|toxprint.|padel.	1.58992916427666	1.84785924970941	0.161749689870671
20390	forward	4	invivo.|physchem.|toxprint.|padel.	invivo.|physchem.|toxprint.|padel.	1.92729096479618	2.26490839554349	0.151812919650362
20391	forward	4	invivo.|physchem.|toxprint.|padel.	invivo.|physchem.|toxprint.|padel.	1.23994625397179	1.54053631434895	0.134502303527321
20392	development	4	invivo.|physchem.|toxprint.|padel.	invivo.|physchem.|toxprint.|padel.	1.72558879016369	2.06256440170494	0.192354608303191
20392	development	8	invivo.|physchem.|toxprint.|padel.|toxcast.	invivo.|physchem.|toxprint.|padel.|toxcast.	1.76355558281216	2.03873663022377	0.196275676116159
20392	development	12	invivo.|physchem.|toxprint.|padel.|toxcast.|httk.	invivo.|physchem.|toxprint.|padel.|toxcast.|httk.	1.72365422592454	2.04960478563211	0.199679407520439
20393	forward	4	invivo.|physchem.|toxprint.|padel.	invivo.|physchem.|toxprint.|padel.	1.56970484996994	1.89185577512193	0.136680822926846
20395	forward	4	invivo.|physchem.|toxprint.|padel.	invivo.|physchem.|toxprint.|padel.	1.5820339576041	1.91316937944744	0.156941716645241
20396	forward	4	invivo.|physchem.|toxprint.|padel.	invivo.|physchem.|toxprint.|padel.	1.87355328307604	2.131096529129	0.153258501596305
20397	development	4	invivo.|physchem.|toxprint.|padel.	invivo.|physchem.|toxprint.|padel.	2.34201170487045	2.65617377587739	0.173245235761113
20400	forward	4	invivo.|physchem.|toxprint.|padel.	invivo.|physchem.|toxprint.|padel.	1.60983737810795	1.81427031024643	0.142178563036888
20401	development	4	invivo.|physchem.|toxprint.|padel.	invivo.|physchem.|toxprint.|padel.	1.48342640879105	1.64184499438956	0.0883264067958544
20402	development	4	invivo.|physchem.|toxprint.|padel.	invivo.|physchem.|toxprint.|padel.	1.43386006510072	1.5248834557242	0.0629154178394028
20402	development	8	invivo.|physchem.|toxprint.|padel.|toxcast.	invivo.|physchem.|toxprint.|padel.|toxcast.	1.56221712207143	1.65245028819879	0.0788833583336774
20406	forward	4	invivo.|physchem.|toxprint.|padel.	invivo.|physchem.|toxprint.|padel.	1.47375622986977	1.8976113588559	0.182386611653824
20407	development	4	invivo.|physchem.|toxprint.|padel.	invivo.|physchem.|toxprint.|padel.	1.07372758067544	1.58861763797076	0.248917502396669
20407	development	8	invivo.|physchem.|toxprint.|padel.|toxcast.	invivo.|physchem.|toxprint.|padel.|toxcast.	1.14120106423341	1.61916587296464	0.22512630332458
20407	development	12	invivo.|physchem.|toxprint.|padel.|toxcast.|httk.	invivo.|physchem.|toxprint.|padel.|toxcast.|httk.	1.19604219087506	1.64987196169892	0.203511139331159
20409	forward	4	invivo.|physchem.|toxprint.|padel.	invivo.|physchem.|toxprint.|padel.	0.792527544781185	0.873715941445948	0.0695063587167045
20410	forward	4	invivo.|physchem.|toxprint.|padel.	invivo.|physchem.|toxprint.|padel.	1.52716963525526	1.68269105099636	0.113206460352632
20411	forward	4	invivo.|physchem.|toxprint.|padel.	invivo.|physchem.|toxprint.|padel.	1.5237047218958	1.69231040226038	0.108107668377494
20413	development	4	invivo.|physchem.|toxprint.|padel.	invivo.|physchem.|toxprint.|padel.	1.08235774022105	1.37412015844581	0.146825466577927
20415	development	4	invivo.|physchem.|toxprint.|padel.	invivo.|physchem.|toxprint.|padel.	1.45397340109237	1.70414268898234	0.119334031087308
20417	forward	4	invivo.|physchem.|toxprint.|padel.	invivo.|physchem.|toxprint.|padel.	1.46783705120288	1.7354842045281	0.123381836972289
20418	forward	4	invivo.|physchem.|toxprint.|padel.	invivo.|physchem.|toxprint.|padel.	1.90723655410683	2.31559312924742	0.178588145437778
20420	development	4	invivo.|physchem.|toxprint.|padel.	invivo.|physchem.|toxprint.|padel.	1.36053252978075	1.69978384344168	0.151620128180286
20420	development	8	invivo.|physchem.|toxprint.|padel.|toxcast.	invivo.|physchem.|toxprint.|padel.|toxcast.	1.41861052984271	1.6912231191582	0.15332185732714
20420	development	12	invivo.|physchem.|toxprint.|padel.|toxcast.|httk.	invivo.|physchem.|toxprint.|padel.|toxcast.|httk.	1.41861649606702	1.69318161701922	0.173662345139606
20422	forward	4	invivo.|physchem.|toxprint.|padel.	invivo.|physchem.|toxprint.|padel.	1.66375624698094	1.92980583334783	0.11747457184568
20424	forward	4	invivo.|physchem.|toxprint.|padel.	invivo.|physchem.|toxprint.|padel.	1.43046374110368	1.84104836235457	0.17769118349388
20425	development	4	invivo.|physchem.|toxprint.|padel.	invivo.|physchem.|toxprint.|padel.	0.861705730123062	1.17270193375736	0.237155607100848
20426	development	4	invivo.|physchem.|toxprint.|padel.	invivo.|physchem.|toxprint.|padel.	1.28358644408575	1.72280143191588	0.25079415418653
20426	development	8	invivo.|physchem.|toxprint.|padel.|toxcast.	invivo.|physchem.|toxprint.|padel.|toxcast.	1.27847033813137	1.73589123971478	0.258547630526235
20426	development	12	invivo.|physchem.|toxprint.|padel.|toxcast.|httk.	invivo.|physchem.|toxprint.|padel.|toxcast.|httk.	1.33153099463486	1.7669400570029	0.245180759996901
20427	forward	4	invivo.|physchem.|toxprint.|padel.	invivo.|physchem.|toxprint.|padel.	1.54767973367867	1.73492635563521	0.105028955959275
20428	development	4	invivo.|physchem.|toxprint.|padel.	invivo.|physchem.|toxprint.|padel.	1.43447718769555	1.73864133372094	0.149657446677921
20428	development	8	invivo.|physchem.|toxprint.|padel.|toxcast.	invivo.|physchem.|toxprint.|padel.|toxcast.	1.30906377810084	1.66381298928551	0.176051482660928
20429	forward	4	invivo.|physchem.|toxprint.|padel.	invivo.|physchem.|toxprint.|padel.	1.55140491337234	1.87111559937267	0.140971380619254
20430	development	4	invivo.|physchem.|toxprint.|padel.	invivo.|physchem.|toxprint.|padel.	1.69459163916616	2.00831497845769	0.134939787029845
20430	development	8	invivo.|physchem.|toxprint.|padel.|toxcast.	invivo.|physchem.|toxprint.|padel.|toxcast.	1.81129023384609	2.03261572546121	0.102772250710252
20431	development	4	invivo.|physchem.|toxprint.|padel.	invivo.|physchem.|toxprint.|padel.	2.05144972563636	2.41397576282827	0.155804977555314
20431	development	8	invivo.|physchem.|toxprint.|padel.|toxcast.	invivo.|physchem.|toxprint.|padel.|toxcast.	2.16105580059073	2.42275359033265	0.11790283376162
20432	forward	4	invivo.|physchem.|toxprint.|padel.	invivo.|physchem.|toxprint.|padel.	1.39868532867859	1.63418961138242	0.118010911751346
20435	forward	4	invivo.|physchem.|toxprint.|padel.	invivo.|physchem.|toxprint.|padel.	1.02400041403279	1.17486331415627	0.104205248042338
20436	forward	4	invivo.|physchem.|toxprint.|padel.	invivo.|physchem.|toxprint.|padel.	1.36649180729583	1.58164236222052	0.115874823569559
20437	development	4	invivo.|physchem.|toxprint.|padel.	invivo.|physchem.|toxprint.|padel.	1.91921284619352	2.25250179363438	0.149323748907055
20438	development	4	invivo.|physchem.|toxprint.|padel.	invivo.|physchem.|toxprint.|padel.	1.58568427583837	1.85412722119382	0.130696248155247
20439	development	4	invivo.|physchem.|toxprint.|padel.	invivo.|physchem.|toxprint.|padel.	2.28448214501134	2.69389979234042	0.161426135441712
20439	development	8	invivo.|physchem.|toxprint.|padel.|toxcast.	invivo.|physchem.|toxprint.|padel.|toxcast.	2.40788922725939	2.68437410766315	0.122647898040236
20440	development	4	invivo.|physchem.|toxprint.|padel.	invivo.|physchem.|toxprint.|padel.	1.25304526426223	1.84567429096022	0.220874184220999
20440	development	8	invivo.|physchem.|toxprint.|padel.|toxcast.	invivo.|physchem.|toxprint.|padel.|toxcast.	1.2508614249531	1.79292935930039	0.246921317493474
20440	development	12	invivo.|physchem.|toxprint.|padel.|toxcast.|httk.	invivo.|physchem.|toxprint.|padel.|toxcast.|httk.	1.12755658214432	1.64099994942902	0.245994136949451
20441	forward	4	invivo.|physchem.|toxprint.|padel.	invivo.|physchem.|toxprint.|padel.	1.43041905103646	1.96648400701265	0.20212557742369
20442	development	4	invivo.|physchem.|toxprint.|padel.	invivo.|physchem.|toxprint.|padel.	0.469013907653731	1.64937111686536	0.441425906709685
20442	development	8	invivo.|physchem.|toxprint.|padel.|toxcast.	invivo.|physchem.|toxprint.|padel.|toxcast.	0.476292795714354	1.52768532261499	0.40215535370578
20442	development	12	invivo.|physchem.|toxprint.|padel.|toxcast.|httk.	invivo.|physchem.|toxprint.|padel.|toxcast.|httk.	0.552622592260711	1.52687996442537	0.379834466955162
20443	forward	4	invivo.|physchem.|toxprint.|padel.	invivo.|physchem.|toxprint.|padel.	1.40764582845168	1.84237992652394	0.179372557538578
20445	forward	4	invivo.|physchem.|toxprint.|padel.	invivo.|physchem.|toxprint.|padel.	1.45961637994991	1.85000034084717	0.170910131947173
20446	development	4	invivo.|physchem.|toxprint.|padel.	invivo.|physchem.|toxprint.|padel.	1.38890631841518	1.94233543045189	0.26911829650986
20446	development	8	invivo.|physchem.|toxprint.|padel.|toxcast.	invivo.|physchem.|toxprint.|padel.|toxcast.	1.46704489457317	1.9091846832527	0.240336114414969
20446	development	12	invivo.|physchem.|toxprint.|padel.|toxcast.|httk.	invivo.|physchem.|toxprint.|padel.|toxcast.|httk.	1.30733355562751	1.77579490825275	0.304128819605992
20447	forward	4	invivo.|physchem.|toxprint.|padel.	invivo.|physchem.|toxprint.|padel.	1.51066534748372	1.78727910459121	0.150438411461734
20448	development	4	invivo.|physchem.|toxprint.|padel.	invivo.|physchem.|toxprint.|padel.	2.02017951638303	2.32469483671438	0.119640706248732
20449	development	4	invivo.|physchem.|toxprint.|padel.	invivo.|physchem.|toxprint.|padel.	0.339579200388365	0.747552516822904	0.218249037151451
20449	development	8	invivo.|physchem.|toxprint.|padel.|toxcast.	invivo.|physchem.|toxprint.|padel.|toxcast.	0.165464988151041	0.638401903312638	0.271933439517922
20450	development	4	invivo.|physchem.|toxprint.|padel.	invivo.|physchem.|toxprint.|padel.	0.162394807821552	0.623427027344081	0.369834411363913
20450	development	8	invivo.|physchem.|toxprint.|padel.|toxcast.	invivo.|physchem.|toxprint.|padel.|toxcast.	0.206042061199766	0.65907377349293	0.380820943654965
20450	development	12	invivo.|physchem.|toxprint.|padel.|toxcast.|httk.	invivo.|physchem.|toxprint.|padel.|toxcast.|httk.	0.221411294539114	0.668973289268949	0.375657113909372
20451	forward	4	invivo.|physchem.|toxprint.|padel.	invivo.|physchem.|toxprint.|padel.	1.48504999375821	1.7444523746831	0.126994102870239
20452	forward	4	invivo.|physchem.|toxprint.|padel.	invivo.|physchem.|toxprint.|padel.	1.41635578932944	1.59318754251066	0.0878153162320895
20454	forward	4	invivo.|physchem.|toxprint.|padel.	invivo.|physchem.|toxprint.|padel.	0.437138454804903	0.608989506968104	0.0909020845995178
20456	forward	4	invivo.|physchem.|toxprint.|padel.	invivo.|physchem.|toxprint.|padel.	0.965461020870358	1.25447110531582	0.137254753386192
20458	development	4	invivo.|physchem.|toxprint.|padel.	invivo.|physchem.|toxprint.|padel.	0.282648860672927	0.552338733221959	0.191712606349007
20458	development	8	invivo.|physchem.|toxprint.|padel.|toxcast.	invivo.|physchem.|toxprint.|padel.|toxcast.	0.426246990245143	0.687606052179251	0.206379288533926
20458	development	12	invivo.|physchem.|toxprint.|padel.|toxcast.|httk.	invivo.|physchem.|toxprint.|padel.|toxcast.|httk.	0.4238430229792	0.687450432428657	0.201459454507526
20459	forward	4	invivo.|physchem.|toxprint.|padel.	invivo.|physchem.|toxprint.|padel.	2.0257782492481	2.36011339842915	0.142840776569372
20460	forward	4	invivo.|physchem.|toxprint.|padel.	invivo.|physchem.|toxprint.|padel.	2.06281971440375	2.39822580230663	0.153901912986027
20462	development	4	invivo.|physchem.|toxprint.|padel.	invivo.|physchem.|toxprint.|padel.	2.71710884198809	3.08243027114359	0.295072415854883
20462	development	8	invivo.|physchem.|toxprint.|padel.|toxcast.	invivo.|physchem.|toxprint.|padel.|toxcast.	2.62329363697898	3.04033372474906	0.329107698447316
20463	forward	4	invivo.|physchem.|toxprint.|padel.	invivo.|physchem.|toxprint.|padel.	1.8464706784543	2.19978644897051	0.166492903011174
20466	forward	4	invivo.|physchem.|toxprint.|padel.	invivo.|physchem.|toxprint.|padel.	1.3451848589534	1.61017746467501	0.127707632767981
20467	forward	4	invivo.|physchem.|toxprint.|padel.	invivo.|physchem.|toxprint.|padel.	2.15806755336575	2.50302804586763	0.189592993563665
20468	forward	4	invivo.|physchem.|toxprint.|padel.	invivo.|physchem.|toxprint.|padel.	1.71394153261746	1.99049439900374	0.139011634752078
20469	forward	4	invivo.|physchem.|toxprint.|padel.	invivo.|physchem.|toxprint.|padel.	1.58674767152865	1.79045326979543	0.150683375467525
20470	development	4	invivo.|physchem.|toxprint.|padel.	invivo.|physchem.|toxprint.|padel.	1.53885695579622	1.82348665157098	0.155536477692167
20472	forward	4	invivo.|physchem.|toxprint.|padel.	invivo.|physchem.|toxprint.|padel.	1.83910636497079	2.10989927917546	0.154075147452975
20473	forward	4	invivo.|physchem.|toxprint.|padel.	invivo.|physchem.|toxprint.|padel.	1.61483854785205	1.91376665777337	0.151140992493844
20474	development	4	invivo.|physchem.|toxprint.|padel.	invivo.|physchem.|toxprint.|padel.	1.95895327651959	2.19793232094954	0.106804760109975
20475	forward	4	invivo.|physchem.|toxprint.|padel.	invivo.|physchem.|toxprint.|padel.	1.76612187371897	2.08616035752713	0.128617966293403
20478	forward	4	invivo.|physchem.|toxprint.|padel.	invivo.|physchem.|toxprint.|padel.	2.54881630294634	2.75806934950104	0.094650327542935
20479	development	4	invivo.|physchem.|toxprint.|padel.	invivo.|physchem.|toxprint.|padel.	0.17590661310995	0.51430061956227	0.23525072580245
20479	development	8	invivo.|physchem.|toxprint.|padel.|toxcast.	invivo.|physchem.|toxprint.|padel.|toxcast.	0.215626609844262	0.545349192294528	0.234565270732311
20479	development	12	invivo.|physchem.|toxprint.|padel.|toxcast.|httk.	invivo.|physchem.|toxprint.|padel.|toxcast.|httk.	0.272217771942801	0.586912820685388	0.231122287048126
20480	development	4	invivo.|physchem.|toxprint.|padel.	invivo.|physchem.|toxprint.|padel.	1.94174723730798	2.40468305679627	0.228850256982743
20480	development	8	invivo.|physchem.|toxprint.|padel.|toxcast.	invivo.|physchem.|toxprint.|padel.|toxcast.	1.88072434289901	2.36662101936003	0.240869479558918
20484	forward	4	invivo.|physchem.|toxprint.|padel.	invivo.|physchem.|toxprint.|padel.	1.59698565322311	1.91678576101282	0.159798050263737
20485	development	4	invivo.|physchem.|toxprint.|padel.	invivo.|physchem.|toxprint.|padel.	1.45832056985284	1.77633540506183	0.159982799863319
20485	development	8	invivo.|physchem.|toxprint.|padel.|toxcast.	invivo.|physchem.|toxprint.|padel.|toxcast.	1.44085796570288	1.7140206562773	0.167217206047479
20486	forward	4	invivo.|physchem.|toxprint.|padel.	invivo.|physchem.|toxprint.|padel.	1.38266536172224	1.70543590564622	0.182090764290158
20487	forward	4	invivo.|physchem.|toxprint.|padel.	invivo.|physchem.|toxprint.|padel.	1.71152278326735	1.97338504355863	0.17723135573132
20488	forward	4	invivo.|physchem.|toxprint.|padel.	invivo.|physchem.|toxprint.|padel.	1.66957116350449	1.93159544244685	0.17959261850557
20489	forward	4	invivo.|physchem.|toxprint.|padel.	invivo.|physchem.|toxprint.|padel.	1.38581238913221	1.53261532785311	0.135339844933683
20490	forward	4	invivo.|physchem.|toxprint.|padel.	invivo.|physchem.|toxprint.|padel.	0.158282316047041	0.419405173726237	0.182604755727341
20491	forward	4	invivo.|physchem.|toxprint.|padel.	invivo.|physchem.|toxprint.|padel.	1.50439645304091	1.83780436204959	0.142317797072887
20492	forward	4	invivo.|physchem.|toxprint.|padel.	invivo.|physchem.|toxprint.|padel.	1.75408506819109	1.98534175928928	0.166230702451141
20493	development	4	invivo.|physchem.|toxprint.|padel.	invivo.|physchem.|toxprint.|padel.	1.70806162435799	2.02094908781826	0.13273933552896
20494	development	4	invivo.|physchem.|toxprint.|padel.	invivo.|physchem.|toxprint.|padel.	2.47385006760281	2.86203213669822	0.224640426997272
20495	development	4	invivo.|physchem.|toxprint.|padel.	invivo.|physchem.|toxprint.|padel.	1.3442010719182	1.61352149887118	0.13469014701413
20496	forward	4	invivo.|physchem.|toxprint.|padel.	invivo.|physchem.|toxprint.|padel.	1.60537448750678	1.92738599227399	0.184444750265464
20497	forward	4	invivo.|physchem.|toxprint.|padel.	invivo.|physchem.|toxprint.|padel.	1.74829762191089	2.00314790165598	0.145413786471483
20498	development	4	invivo.|physchem.|toxprint.|padel.	invivo.|physchem.|toxprint.|padel.	2.33670107558685	2.64599554443948	0.133235976706437
20498	development	8	invivo.|physchem.|toxprint.|padel.|toxcast.	invivo.|physchem.|toxprint.|padel.|toxcast.	2.3438023142906	2.60082445419365	0.135978992089003
20499	forward	4	invivo.|physchem.|toxprint.|padel.	invivo.|physchem.|toxprint.|padel.	1.89613969149096	2.21968288303468	0.136125337255284
20503	forward	4	invivo.|physchem.|toxprint.|padel.	invivo.|physchem.|toxprint.|padel.	1.73354239082979	2.11373201964369	0.148884243641781
20504	forward	4	invivo.|physchem.|toxprint.|padel.	invivo.|physchem.|toxprint.|padel.	1.52972807095506	1.86222859800642	0.152504588694489
20505	forward	4	invivo.|physchem.|toxprint.|padel.	invivo.|physchem.|toxprint.|padel.	1.98083566498676	2.31981769704571	0.141407324208544
20505	forward	8	invivo.|physchem.|toxprint.|padel.|toxcast.	invivo.|physchem.|toxprint.|padel.|toxcast.	1.97925960971681	2.38285070106414	0.173627337262081
20507	development	4	invivo.|physchem.|toxprint.|padel.	invivo.|physchem.|toxprint.|padel.	1.66060717168911	2.01497735033663	0.13682048363857
20507	development	8	invivo.|physchem.|toxprint.|padel.|toxcast.	invivo.|physchem.|toxprint.|padel.|toxcast.	1.94309837217125	2.21590743365941	0.10289268288304
20509	forward	4	invivo.|physchem.|toxprint.|padel.	invivo.|physchem.|toxprint.|padel.	2.26083116734053	2.48067022026801	0.120466323015839
20510	forward	4	invivo.|physchem.|toxprint.|padel.	invivo.|physchem.|toxprint.|padel.	0.858470908035588	0.965336182652296	0.0661131975311645
20510	forward	8	invivo.|physchem.|toxprint.|padel.|toxcast.	invivo.|physchem.|toxprint.|padel.|toxcast.	0.781882696348626	0.918250715928835	0.0886281586756577
20510	forward	12	invivo.|physchem.|toxprint.|padel.|toxcast.|httk.	invivo.|physchem.|toxprint.|padel.|toxcast.|httk.	1.01636221988229	1.23840966729661	0.129793655776643
20511	development	4	invivo.|physchem.|toxprint.|padel.	invivo.|physchem.|toxprint.|padel.	1.40377995597065	1.65637636060365	0.125541423639769
20512	forward	4	invivo.|physchem.|toxprint.|padel.	invivo.|physchem.|toxprint.|padel.	1.48549955337375	1.78106993746719	0.132617458595745
20512	forward	8	invivo.|physchem.|toxprint.|padel.|toxcast.	invivo.|physchem.|toxprint.|padel.|toxcast.	1.48311487025185	1.76998259591808	0.139926383304007
20514	forward	4	invivo.|physchem.|toxprint.|padel.	invivo.|physchem.|toxprint.|padel.	1.63878182664107	1.95081056662462	0.133106189426221
20515	development	4	invivo.|physchem.|toxprint.|padel.	invivo.|physchem.|toxprint.|padel.	1.63206444931576	1.90773908523301	0.114652913932276
20515	development	8	invivo.|physchem.|toxprint.|padel.|toxcast.	invivo.|physchem.|toxprint.|padel.|toxcast.	1.68079347154544	1.93885835031579	0.124679725337344
20516	development	4	invivo.|physchem.|toxprint.|padel.	invivo.|physchem.|toxprint.|padel.	0.900199077462375	1.12385304602825	0.0894461064893095
20518	forward	4	invivo.|physchem.|toxprint.|padel.	invivo.|physchem.|toxprint.|padel.	1.35947070303223	1.72646888170959	0.204935024564
20519	forward	4	invivo.|physchem.|toxprint.|padel.	invivo.|physchem.|toxprint.|padel.	1.68879108167095	1.93864939007467	0.124453304240961
20520	development	4	invivo.|physchem.|toxprint.|padel.	invivo.|physchem.|toxprint.|padel.	1.78623476563588	2.12251232196058	0.125205780199033
20522	forward	4	invivo.|physchem.|toxprint.|padel.	invivo.|physchem.|toxprint.|padel.	1.8694896156679	2.07519292251334	0.172459696947632
20523	development	4	invivo.|physchem.|toxprint.|padel.	invivo.|physchem.|toxprint.|padel.	1.27368638308472	1.48663311213925	0.184487489601025
20523	development	8	invivo.|physchem.|toxprint.|padel.|toxcast.	invivo.|physchem.|toxprint.|padel.|toxcast.	1.29242242702189	1.51971604126428	0.196626624048948
20523	development	12	invivo.|physchem.|toxprint.|padel.|toxcast.|httk.	invivo.|physchem.|toxprint.|padel.|toxcast.|httk.	1.36352037276549	1.56415375528693	0.164825026057589
20525	forward	4	invivo.|physchem.|toxprint.|padel.	invivo.|physchem.|toxprint.|padel.	1.67832486574433	1.99854422523195	0.168802293292593
20526	forward	4	invivo.|physchem.|toxprint.|padel.	invivo.|physchem.|toxprint.|padel.	1.76866363643073	2.04713375514504	0.142645995016455
20527	forward	4	invivo.|physchem.|toxprint.|padel.	invivo.|physchem.|toxprint.|padel.	1.6768083505005	1.98610103699859	0.163537796625732
20528	forward	4	invivo.|physchem.|toxprint.|padel.	invivo.|physchem.|toxprint.|padel.	1.54457405476524	1.77276939643585	0.180590218383513
20528	forward	8	invivo.|physchem.|toxprint.|padel.|toxcast.	invivo.|physchem.|toxprint.|padel.|toxcast.	1.61893185237093	1.89280337577099	0.205906299163326
20528	forward	12	invivo.|physchem.|toxprint.|padel.|toxcast.|httk.	invivo.|physchem.|toxprint.|padel.|toxcast.|httk.	1.53038354775302	1.83814680483558	0.214112165227953
20529	development	4	invivo.|physchem.|toxprint.|padel.	invivo.|physchem.|toxprint.|padel.	1.46762673410205	1.67913086378654	0.174148328663985
20529	development	8	invivo.|physchem.|toxprint.|padel.|toxcast.	invivo.|physchem.|toxprint.|padel.|toxcast.	1.59138376526717	1.82396254010762	0.194794049127241
20529	development	12	invivo.|physchem.|toxprint.|padel.|toxcast.|httk.	invivo.|physchem.|toxprint.|padel.|toxcast.|httk.	1.51984365474383	1.79309936069263	0.215043918853859
20533	development	4	invivo.|physchem.|toxprint.|padel.	invivo.|physchem.|toxprint.|padel.	1.98931490885084	2.33083257061907	0.150856279408646
20534	forward	4	invivo.|physchem.|toxprint.|padel.	invivo.|physchem.|toxprint.|padel.	0.492441964321035	0.86641880729581	0.163484289760816
20535	forward	4	invivo.|physchem.|toxprint.|padel.	invivo.|physchem.|toxprint.|padel.	0.94421348495735	1.18210012167022	0.112591397643455
20536	forward	4	invivo.|physchem.|toxprint.|padel.	invivo.|physchem.|toxprint.|padel.	1.78651326105475	2.13182797252709	0.160694250419952
20537	development	4	invivo.|physchem.|toxprint.|padel.	invivo.|physchem.|toxprint.|padel.	1.35505894158202	1.70691490703397	0.147861134744097
20537	development	8	invivo.|physchem.|toxprint.|padel.|toxcast.	invivo.|physchem.|toxprint.|padel.|toxcast.	1.39564588694735	1.69887654577375	0.154876838968944
20537	development	12	invivo.|physchem.|toxprint.|padel.|toxcast.|httk.	invivo.|physchem.|toxprint.|padel.|toxcast.|httk.	1.31004308894713	1.65654568281404	0.174154354534362
20538	forward	4	invivo.|physchem.|toxprint.|padel.	invivo.|physchem.|toxprint.|padel.	1.74847638217974	1.91072671311536	0.0958644014517363
20539	forward	4	invivo.|physchem.|toxprint.|padel.	invivo.|physchem.|toxprint.|padel.	1.59016060795809	1.85679021465862	0.122092753603169
20540	forward	4	invivo.|physchem.|toxprint.|padel.	invivo.|physchem.|toxprint.|padel.	1.9292729557686	2.19949232927731	0.139655739815936
20541	development	4	invivo.|physchem.|toxprint.|padel.	invivo.|physchem.|toxprint.|padel.	1.66373305416828	1.85546921322904	0.145821723963119
20541	development	8	invivo.|physchem.|toxprint.|padel.|toxcast.	invivo.|physchem.|toxprint.|padel.|toxcast.	1.65760233917866	1.85163403366374	0.126078644477878
20541	development	12	invivo.|physchem.|toxprint.|padel.|toxcast.|httk.	invivo.|physchem.|toxprint.|padel.|toxcast.|httk.	1.68606766481986	1.8452451809612	0.139445806645064
20545	forward	4	invivo.|physchem.|toxprint.|padel.	invivo.|physchem.|toxprint.|padel.	1.25454551022233	1.46263428084218	0.111259985627842
20546	forward	4	invivo.|physchem.|toxprint.|padel.	invivo.|physchem.|toxprint.|padel.	0.994730922973771	1.24055598914474	0.126945504479427
20549	forward	4	invivo.|physchem.|toxprint.|padel.	invivo.|physchem.|toxprint.|padel.	2.44209676742088	2.76574908964077	0.223084792466657
20551	forward	4	invivo.|physchem.|toxprint.|padel.	invivo.|physchem.|toxprint.|padel.	2.0493540158177	2.3648469566226	0.160710341602784
20557	forward	4	invivo.|physchem.|toxprint.|padel.	invivo.|physchem.|toxprint.|padel.	1.98645922566694	2.25359912048849	0.215724001921645
20560	development	4	invivo.|physchem.|toxprint.|padel.	invivo.|physchem.|toxprint.|padel.	-0.230000982370147	0.147251741439048	0.178405866123907
20560	development	8	invivo.|physchem.|toxprint.|padel.|toxcast.	invivo.|physchem.|toxprint.|padel.|toxcast.	-0.212468852412086	0.169843566449654	0.184315742466767
20560	development	12	invivo.|physchem.|toxprint.|padel.|toxcast.|httk.	invivo.|physchem.|toxprint.|padel.|toxcast.|httk.	-0.203652408851263	0.223366779705332	0.209282558493052
20562	forward	4	invivo.|physchem.|toxprint.|padel.	invivo.|physchem.|toxprint.|padel.	1.37630513242567	1.59179567097281	0.109346498402096
20566	forward	4	invivo.|physchem.|toxprint.|padel.	invivo.|physchem.|toxprint.|padel.	1.51833916680568	1.81242092318208	0.116283249655593
20569	forward	4	invivo.|physchem.|toxprint.|padel.	invivo.|physchem.|toxprint.|padel.	1.95685877781386	2.28304587811042	0.152633516881453
20570	development	4	invivo.|physchem.|toxprint.|padel.	invivo.|physchem.|toxprint.|padel.	2.89814198630313	3.35680942396427	0.345409367079641
20570	development	8	invivo.|physchem.|toxprint.|padel.|toxcast.	invivo.|physchem.|toxprint.|padel.|toxcast.	2.84294640522887	3.23407861662551	0.316171792502844
20572	forward	4	invivo.|physchem.|toxprint.|padel.	invivo.|physchem.|toxprint.|padel.	1.25855062582525	1.54763566384808	0.136737268229579
20573	development	4	invivo.|physchem.|toxprint.|padel.	invivo.|physchem.|toxprint.|padel.	-1.91417011900308	-1.79476304935655	0.0834289971429483
20573	development	8	invivo.|physchem.|toxprint.|padel.|toxcast.	invivo.|physchem.|toxprint.|padel.|toxcast.	-1.77310004315509	-1.6051819916645	0.0948018174518968
20573	development	12	invivo.|physchem.|toxprint.|padel.|toxcast.|httk.	invivo.|physchem.|toxprint.|padel.|toxcast.|httk.	-1.82469943273435	-1.66023870847443	0.107854232607548
20575	development	4	invivo.|physchem.|toxprint.|padel.	invivo.|physchem.|toxprint.|padel.	1.72324986868294	2.01979136679924	0.106352462669822
20576	development	4	invivo.|physchem.|toxprint.|padel.	invivo.|physchem.|toxprint.|padel.	-2.1649894459847	-2.0906061233327	0.0447651110804908
20576	development	8	invivo.|physchem.|toxprint.|padel.|toxcast.	invivo.|physchem.|toxprint.|padel.|toxcast.	-2.10592046562203	-2.00912876297283	0.0607186973181531
20576	development	12	invivo.|physchem.|toxprint.|padel.|toxcast.|httk.	invivo.|physchem.|toxprint.|padel.|toxcast.|httk.	-2.32106798330735	-2.23681356538509	0.0530131960402436
20577	forward	4	invivo.|physchem.|toxprint.|padel.	invivo.|physchem.|toxprint.|padel.	1.31514604877434	1.52181608412932	0.124808284238903
20579	forward	4	invivo.|physchem.|toxprint.|padel.	invivo.|physchem.|toxprint.|padel.	1.95459278551687	2.34482201003829	0.174102349362474
20580	forward	4	invivo.|physchem.|toxprint.|padel.	invivo.|physchem.|toxprint.|padel.	1.5856960217988	1.90818942950293	0.162990677071934
20581	forward	4	invivo.|physchem.|toxprint.|padel.	invivo.|physchem.|toxprint.|padel.	1.64572822542194	1.96981602696852	0.159108503599744
20582	development	4	invivo.|physchem.|toxprint.|padel.	invivo.|physchem.|toxprint.|padel.	0.846944746255545	1.66158223871119	0.303559912979211
20582	development	8	invivo.|physchem.|toxprint.|padel.|toxcast.	invivo.|physchem.|toxprint.|padel.|toxcast.	0.908134862612401	1.66179697579946	0.299419170212096
20582	development	12	invivo.|physchem.|toxprint.|padel.|toxcast.|httk.	invivo.|physchem.|toxprint.|padel.|toxcast.|httk.	0.928673541206135	1.63734257902887	0.306328663551894
20583	development	4	invivo.|physchem.|toxprint.|padel.	invivo.|physchem.|toxprint.|padel.	1.64446079573792	1.76636956649891	0.0610652265068042
20584	forward	4	invivo.|physchem.|toxprint.|padel.	invivo.|physchem.|toxprint.|padel.	1.9238851987764	2.16319035554868	0.094807828848226
20587	forward	4	invivo.|physchem.|toxprint.|padel.	invivo.|physchem.|toxprint.|padel.	1.45250582582114	1.74521158394618	0.133519344283966
20589	development	4	invivo.|physchem.|toxprint.|padel.	invivo.|physchem.|toxprint.|padel.	1.40541494191456	1.72883454327938	0.140683040664586
20590	forward	4	invivo.|physchem.|toxprint.|padel.	invivo.|physchem.|toxprint.|padel.	1.71437077588413	2.03466916654617	0.139669217073191
20591	forward	4	invivo.|physchem.|toxprint.|padel.	invivo.|physchem.|toxprint.|padel.	1.82619779851898	2.18710461203479	0.150800700944084
20592	forward	4	invivo.|physchem.|toxprint.|padel.	invivo.|physchem.|toxprint.|padel.	1.93006510436741	2.24696581054888	0.149066813826252
20593	forward	4	invivo.|physchem.|toxprint.|padel.	invivo.|physchem.|toxprint.|padel.	2.04124665815396	2.34703222260946	0.131125796790178
20596	forward	4	invivo.|physchem.|toxprint.|padel.	invivo.|physchem.|toxprint.|padel.	1.8390903984653	2.15873039987784	0.1407182214187
20597	development	4	invivo.|physchem.|toxprint.|padel.	invivo.|physchem.|toxprint.|padel.	2.83661363431863	3.18334252602905	0.251738617417393
20597	development	8	invivo.|physchem.|toxprint.|padel.|toxcast.	invivo.|physchem.|toxprint.|padel.|toxcast.	2.86162644333847	3.15479438752635	0.259669771632637
20598	forward	4	invivo.|physchem.|toxprint.|padel.	invivo.|physchem.|toxprint.|padel.	1.7781800553901	2.0433520423512	0.13089435246121
20599	forward	4	invivo.|physchem.|toxprint.|padel.	invivo.|physchem.|toxprint.|padel.	1.68055345483692	1.93253705247417	0.101608177797368
20600	forward	4	invivo.|physchem.|toxprint.|padel.	invivo.|physchem.|toxprint.|padel.	1.79075407391451	2.07242474425734	0.112973866772617
20601	development	4	invivo.|physchem.|toxprint.|padel.	invivo.|physchem.|toxprint.|padel.	0.369716716271426	0.708761932092083	0.183457800985788
20601	development	8	invivo.|physchem.|toxprint.|padel.|toxcast.	invivo.|physchem.|toxprint.|padel.|toxcast.	0.453398988750067	0.799619481149881	0.226266501886765
20602	forward	4	invivo.|physchem.|toxprint.|padel.	invivo.|physchem.|toxprint.|padel.	1.9094743476577	2.19785907283937	0.117932984979189
20603	development	4	invivo.|physchem.|toxprint.|padel.	invivo.|physchem.|toxprint.|padel.	1.3515613483586	1.53441838030569	0.108389016729841
20604	forward	4	invivo.|physchem.|toxprint.|padel.	invivo.|physchem.|toxprint.|padel.	1.72513012151088	1.95395179188613	0.109524525821409
20604	forward	8	invivo.|physchem.|toxprint.|padel.|toxcast.	invivo.|physchem.|toxprint.|padel.|toxcast.	1.47527752068745	1.67464702964834	0.0902103803194665
20605	development	4	invivo.|physchem.|toxprint.|padel.	invivo.|physchem.|toxprint.|padel.	2.14302015780483	2.42183210103327	0.140526425186734
20605	development	8	invivo.|physchem.|toxprint.|padel.|toxcast.	invivo.|physchem.|toxprint.|padel.|toxcast.	2.15006103693419	2.39861520594811	0.129574126134121
20606	development	4	invivo.|physchem.|toxprint.|padel.	invivo.|physchem.|toxprint.|padel.	2.65647633005467	3.13333360589025	0.182835106169726
20606	development	8	invivo.|physchem.|toxprint.|padel.|toxcast.	invivo.|physchem.|toxprint.|padel.|toxcast.	2.6979076257484	3.10556648785242	0.163653764978965
20606	development	12	invivo.|physchem.|toxprint.|padel.|toxcast.|httk.	invivo.|physchem.|toxprint.|padel.|toxcast.|httk.	2.69790644672255	3.07820833426599	0.154917018521852
20607	development	4	invivo.|physchem.|toxprint.|padel.	invivo.|physchem.|toxprint.|padel.	2.01028109038446	2.37114169590485	0.178015655140775
20607	development	8	invivo.|physchem.|toxprint.|padel.|toxcast.	invivo.|physchem.|toxprint.|padel.|toxcast.	1.99846943035774	2.35136364842116	0.196691449350831
20607	development	12	invivo.|physchem.|toxprint.|padel.|toxcast.|httk.	invivo.|physchem.|toxprint.|padel.|toxcast.|httk.	1.81716130504551	2.2474415281506	0.239138320159848
20609	forward	4	invivo.|physchem.|toxprint.|padel.	invivo.|physchem.|toxprint.|padel.	2.04069763017204	2.4369684722903	0.174871794979989
20610	forward	4	invivo.|physchem.|toxprint.|padel.	invivo.|physchem.|toxprint.|padel.	1.93327784749912	2.27354225767871	0.155146958086136
20611	forward	4	invivo.|physchem.|toxprint.|padel.	invivo.|physchem.|toxprint.|padel.	1.58426539464711	1.85183678368329	0.12354753265136
20612	forward	4	invivo.|physchem.|toxprint.|padel.	invivo.|physchem.|toxprint.|padel.	1.76458242807027	2.08947339732484	0.161980277540402
20613	forward	4	invivo.|physchem.|toxprint.|padel.	invivo.|physchem.|toxprint.|padel.	1.52533084102502	1.77828845733765	0.15584786084391
20615	forward	4	invivo.|physchem.|toxprint.|padel.	invivo.|physchem.|toxprint.|padel.	1.74379442143426	2.10143773168984	0.147581839107869
20616	forward	4	invivo.|physchem.|toxprint.|padel.	invivo.|physchem.|toxprint.|padel.	1.58895363299462	1.87838081757751	0.115314047121661
20617	development	4	invivo.|physchem.|toxprint.|padel.	invivo.|physchem.|toxprint.|padel.	2.54655448898896	3.00981948897234	0.18953250026165
20617	development	8	invivo.|physchem.|toxprint.|padel.|toxcast.	invivo.|physchem.|toxprint.|padel.|toxcast.	2.6429094712613	3.00686058176274	0.15911593495212
20617	development	12	invivo.|physchem.|toxprint.|padel.|toxcast.|httk.	invivo.|physchem.|toxprint.|padel.|toxcast.|httk.	2.56301820742303	2.93622636717367	0.157104273014537
20620	development	4	invivo.|physchem.|toxprint.|padel.	invivo.|physchem.|toxprint.|padel.	-0.190213492543082	0.166306774893777	0.303360132750477
20620	development	8	invivo.|physchem.|toxprint.|padel.|toxcast.	invivo.|physchem.|toxprint.|padel.|toxcast.	-0.165888532874332	0.174263061985976	0.301787568179932
20620	development	12	invivo.|physchem.|toxprint.|padel.|toxcast.|httk.	invivo.|physchem.|toxprint.|padel.|toxcast.|httk.	-0.1312720428297	0.236919375697901	0.302652091219907
20621	development	4	invivo.|physchem.|toxprint.|padel.	invivo.|physchem.|toxprint.|padel.	0.551981380772044	0.87684298861207	0.204084011607996
20627	forward	4	invivo.|physchem.|toxprint.|padel.	invivo.|physchem.|toxprint.|padel.	1.63913383661494	1.9588240628808	0.16227504334035
20627	forward	8	invivo.|physchem.|toxprint.|padel.|toxcast.	invivo.|physchem.|toxprint.|padel.|toxcast.	1.64427612347252	1.99529849835761	0.182083005111782
20627	forward	12	invivo.|physchem.|toxprint.|padel.|toxcast.|httk.	invivo.|physchem.|toxprint.|padel.|toxcast.|httk.	1.45383457590703	1.84364021102902	0.210923986338862
20628	development	4	invivo.|physchem.|toxprint.|padel.	invivo.|physchem.|toxprint.|padel.	2.05790297941628	2.16124387301001	0.106793500204189
20628	development	8	invivo.|physchem.|toxprint.|padel.|toxcast.	invivo.|physchem.|toxprint.|padel.|toxcast.	2.06891857351413	2.14868160290779	0.107908375746677
20628	development	12	invivo.|physchem.|toxprint.|padel.|toxcast.|httk.	invivo.|physchem.|toxprint.|padel.|toxcast.|httk.	2.12588662383018	2.19970632335151	0.0966817579105893
20629	forward	4	invivo.|physchem.|toxprint.|padel.	invivo.|physchem.|toxprint.|padel.	1.45022873532563	1.77284473775287	0.149962642316771
20631	forward	4	invivo.|physchem.|toxprint.|padel.	invivo.|physchem.|toxprint.|padel.	1.7058500514021	1.94722660893797	0.12931650370586
20632	forward	4	invivo.|physchem.|toxprint.|padel.	invivo.|physchem.|toxprint.|padel.	1.76444417952901	2.05861417318963	0.14532354563411
20633	forward	4	invivo.|physchem.|toxprint.|padel.	invivo.|physchem.|toxprint.|padel.	1.99273271358726	2.26337823057697	0.126451748127831
20634	development	4	invivo.|physchem.|toxprint.|padel.	invivo.|physchem.|toxprint.|padel.	1.86061575083992	2.1287238900807	0.131185822210536
20634	development	8	invivo.|physchem.|toxprint.|padel.|toxcast.	invivo.|physchem.|toxprint.|padel.|toxcast.	1.62164900240206	1.84643406321799	0.129413155680495
20637	development	4	invivo.|physchem.|toxprint.|padel.	invivo.|physchem.|toxprint.|padel.	1.50967652190818	1.75240986504024	0.0969841641120561
20638	forward	4	invivo.|physchem.|toxprint.|padel.	invivo.|physchem.|toxprint.|padel.	1.47787662140363	1.81946024570373	0.159648641911396
20639	forward	4	invivo.|physchem.|toxprint.|padel.	invivo.|physchem.|toxprint.|padel.	1.30730766531856	1.60649408929674	0.136753920093554
20640	forward	4	invivo.|physchem.|toxprint.|padel.	invivo.|physchem.|toxprint.|padel.	1.71645237623713	2.0255050040038	0.167499849760688
20641	forward	4	invivo.|physchem.|toxprint.|padel.	invivo.|physchem.|toxprint.|padel.	1.25670010031474	1.48355967855714	0.119727293546165
20642	forward	4	invivo.|physchem.|toxprint.|padel.	invivo.|physchem.|toxprint.|padel.	1.66255917745325	1.89260056847107	0.106654024221641
20644	development	4	invivo.|physchem.|toxprint.|padel.	invivo.|physchem.|toxprint.|padel.	1.62384042110617	1.86720394744388	0.164174025631658
20646	development	4	invivo.|physchem.|toxprint.|padel.	invivo.|physchem.|toxprint.|padel.	1.61734912257077	1.88155275152494	0.117473313622041
20647	development	4	invivo.|physchem.|toxprint.|padel.	invivo.|physchem.|toxprint.|padel.	1.98587486367694	2.28061131357336	0.132438091845961
20647	development	8	invivo.|physchem.|toxprint.|padel.|toxcast.	invivo.|physchem.|toxprint.|padel.|toxcast.	1.96057825789248	2.21185483612736	0.116098101856444
20648	development	4	invivo.|physchem.|toxprint.|padel.	invivo.|physchem.|toxprint.|padel.	2.1081165216726	2.48547390857691	0.186779673761793
20650	development	4	invivo.|physchem.|toxprint.|padel.	invivo.|physchem.|toxprint.|padel.	2.3742489878005	2.70154628100757	0.230722443019375
20651	forward	4	invivo.|physchem.|toxprint.|padel.	invivo.|physchem.|toxprint.|padel.	1.84169160663683	2.15428550604784	0.133467785611438
20652	forward	4	invivo.|physchem.|toxprint.|padel.	invivo.|physchem.|toxprint.|padel.	1.86257484711978	2.21411120775938	0.143243448704332
20653	development	4	invivo.|physchem.|toxprint.|padel.	invivo.|physchem.|toxprint.|padel.	1.0472932242509	1.32391257468162	0.139859502348882
20653	development	8	invivo.|physchem.|toxprint.|padel.|toxcast.	invivo.|physchem.|toxprint.|padel.|toxcast.	1.12678295308958	1.41984545145974	0.146635480754681
20653	development	12	invivo.|physchem.|toxprint.|padel.|toxcast.|httk.	invivo.|physchem.|toxprint.|padel.|toxcast.|httk.	1.15536115878082	1.4738117099487	0.154700733152259
20657	forward	4	invivo.|physchem.|toxprint.|padel.	invivo.|physchem.|toxprint.|padel.	1.30967892718466	1.5582104175137	0.157542918369991
20658	forward	4	invivo.|physchem.|toxprint.|padel.	invivo.|physchem.|toxprint.|padel.	1.40411295514153	1.60645091679073	0.144897794994226
20663	forward	4	invivo.|physchem.|toxprint.|padel.	invivo.|physchem.|toxprint.|padel.	2.61306206938825	2.92674211744801	0.214363750699855
20663	forward	8	invivo.|physchem.|toxprint.|padel.|toxcast.	invivo.|physchem.|toxprint.|padel.|toxcast.	2.63978899817759	2.96256568665737	0.247943224186703
20664	forward	4	invivo.|physchem.|toxprint.|padel.	invivo.|physchem.|toxprint.|padel.	2.21844425439255	2.57624212284354	0.169618961788856
20665	forward	4	invivo.|physchem.|toxprint.|padel.	invivo.|physchem.|toxprint.|padel.	1.76985963063694	2.03112998572316	0.117969920511459
20666	development	4	invivo.|physchem.|toxprint.|padel.	invivo.|physchem.|toxprint.|padel.	2.17781827847533	2.47979244018337	0.147872852130949
20666	development	8	invivo.|physchem.|toxprint.|padel.|toxcast.	invivo.|physchem.|toxprint.|padel.|toxcast.	2.32961678839887	2.63582509100639	0.164102802826916
20667	forward	4	invivo.|physchem.|toxprint.|padel.	invivo.|physchem.|toxprint.|padel.	2.28764169177192	2.62605415466783	0.161213629146884
20668	forward	4	invivo.|physchem.|toxprint.|padel.	invivo.|physchem.|toxprint.|padel.	1.60512735991287	1.88740806783988	0.126043846818958
20679	development	4	invivo.|physchem.|toxprint.|padel.	invivo.|physchem.|toxprint.|padel.	0.0177593469026629	0.15368412541408	0.0919336583744924
20679	development	8	invivo.|physchem.|toxprint.|padel.|toxcast.	invivo.|physchem.|toxprint.|padel.|toxcast.	0.00728287082711487	0.126765525563262	0.0878419441395054
20679	development	12	invivo.|physchem.|toxprint.|padel.|toxcast.|httk.	invivo.|physchem.|toxprint.|padel.|toxcast.|httk.	-0.192629683655325	-0.0411000250610177	0.0844918699415932
20680	forward	4	invivo.|physchem.|toxprint.|padel.	invivo.|physchem.|toxprint.|padel.	1.84625982369272	2.14229481456238	0.131160120820446
20681	forward	4	invivo.|physchem.|toxprint.|padel.	invivo.|physchem.|toxprint.|padel.	1.85880574256207	2.15887893884199	0.142702218035952
20682	forward	4	invivo.|physchem.|toxprint.|padel.	invivo.|physchem.|toxprint.|padel.	1.09069054952146	1.34387395411466	0.148643747584623
20683	forward	4	invivo.|physchem.|toxprint.|padel.	invivo.|physchem.|toxprint.|padel.	1.20801620653749	1.4567057990353	0.132400060930382
20685	development	4	invivo.|physchem.|toxprint.|padel.	invivo.|physchem.|toxprint.|padel.	0.172469439741709	0.420057819731407	0.186115042269907
20685	development	8	invivo.|physchem.|toxprint.|padel.|toxcast.	invivo.|physchem.|toxprint.|padel.|toxcast.	0.162200403449249	0.462122656525891	0.218053704117497
20686	development	4	invivo.|physchem.|toxprint.|padel.	invivo.|physchem.|toxprint.|padel.	0.172469439741709	0.420057819731407	0.186115042269907
20686	development	8	invivo.|physchem.|toxprint.|padel.|toxcast.	invivo.|physchem.|toxprint.|padel.|toxcast.	0.0895549873230361	0.389410109396753	0.22660330770876
20686	development	12	invivo.|physchem.|toxprint.|padel.|toxcast.|httk.	invivo.|physchem.|toxprint.|padel.|toxcast.|httk.	0.260618075431933	0.534038813314903	0.206982365591279
20687	forward	4	invivo.|physchem.|toxprint.|padel.	invivo.|physchem.|toxprint.|padel.	0.241913565298373	0.483811440340531	0.177109060896633
20688	development	4	invivo.|physchem.|toxprint.|padel.	invivo.|physchem.|toxprint.|padel.	1.23845278657407	1.48292886304609	0.124291664373842
20688	development	8	invivo.|physchem.|toxprint.|padel.|toxcast.	invivo.|physchem.|toxprint.|padel.|toxcast.	1.18400818968319	1.43962913463333	0.135554963448741
20688	development	12	invivo.|physchem.|toxprint.|padel.|toxcast.|httk.	invivo.|physchem.|toxprint.|padel.|toxcast.|httk.	1.21192930876646	1.45637993051961	0.159220564776027
20689	development	4	invivo.|physchem.|toxprint.|padel.	invivo.|physchem.|toxprint.|padel.	1.27810995655606	1.52215337981507	0.116797933434369
20690	forward	4	invivo.|physchem.|toxprint.|padel.	invivo.|physchem.|toxprint.|padel.	0.874289274234181	1.10119047879508	0.112335835558051
20691	forward	4	invivo.|physchem.|toxprint.|padel.	invivo.|physchem.|toxprint.|padel.	1.42085707221058	1.69966183959489	0.121706517774686
20692	forward	4	invivo.|physchem.|toxprint.|padel.	invivo.|physchem.|toxprint.|padel.	1.45926013108077	1.70666861969554	0.111487742757828
20692	forward	8	invivo.|physchem.|toxprint.|padel.|toxcast.	invivo.|physchem.|toxprint.|padel.|toxcast.	1.4963620032188	1.69756572753665	0.10450706167405
20693	forward	4	invivo.|physchem.|toxprint.|padel.	invivo.|physchem.|toxprint.|padel.	2.10120097324115	2.32758776767652	0.16349762489587
20694	forward	4	invivo.|physchem.|toxprint.|padel.	invivo.|physchem.|toxprint.|padel.	1.09443827793591	1.32209303494499	0.122870364135194
20696	forward	4	invivo.|physchem.|toxprint.|padel.	invivo.|physchem.|toxprint.|padel.	2.00790064791533	2.35964114916332	0.145665962287778
20697	forward	4	invivo.|physchem.|toxprint.|padel.	invivo.|physchem.|toxprint.|padel.	1.82054226445737	2.11554084910495	0.123506506813579
20698	forward	4	invivo.|physchem.|toxprint.|padel.	invivo.|physchem.|toxprint.|padel.	1.97011125996812	2.32938008260368	0.16881777114664
20699	development	4	invivo.|physchem.|toxprint.|padel.	invivo.|physchem.|toxprint.|padel.	2.01960435885131	2.22093733036441	0.0819852550707692
20699	development	8	invivo.|physchem.|toxprint.|padel.|toxcast.	invivo.|physchem.|toxprint.|padel.|toxcast.	1.99946612298255	2.19080048512297	0.0830894600225875
20704	forward	4	invivo.|physchem.|toxprint.|padel.	invivo.|physchem.|toxprint.|padel.	1.50457028811718	1.73619696926173	0.136945055689812
20705	forward	4	invivo.|physchem.|toxprint.|padel.	invivo.|physchem.|toxprint.|padel.	1.70944378680716	1.99388925909272	0.163695138590771
20706	forward	4	invivo.|physchem.|toxprint.|padel.	invivo.|physchem.|toxprint.|padel.	1.68319703177589	1.90102303811341	0.160834870099007
20707	forward	4	invivo.|physchem.|toxprint.|padel.	invivo.|physchem.|toxprint.|padel.	1.57649927426298	1.81749890207537	0.133305582272771
20708	forward	4	invivo.|physchem.|toxprint.|padel.	invivo.|physchem.|toxprint.|padel.	2.10602310012337	2.45626011568416	0.17298834846684
20710	development	4	invivo.|physchem.|toxprint.|padel.	invivo.|physchem.|toxprint.|padel.	1.77403593154782	1.99693555842359	0.116527087889263
20710	development	8	invivo.|physchem.|toxprint.|padel.|toxcast.	invivo.|physchem.|toxprint.|padel.|toxcast.	1.83918024227544	1.98417173416127	0.106026907163093
20712	forward	4	invivo.|physchem.|toxprint.|padel.	invivo.|physchem.|toxprint.|padel.	1.03869450226098	1.28165458445123	0.124306525439247
20713	development	4	invivo.|physchem.|toxprint.|padel.	invivo.|physchem.|toxprint.|padel.	1.92018302839343	2.3086251504526	0.247847943212921
20713	development	8	invivo.|physchem.|toxprint.|padel.|toxcast.	invivo.|physchem.|toxprint.|padel.|toxcast.	1.80840361461538	2.16533705432121	0.25358437080466
20716	development	4	invivo.|physchem.|toxprint.|padel.	invivo.|physchem.|toxprint.|padel.	1.79415843473275	2.01337781438816	0.121876451726789
20716	development	8	invivo.|physchem.|toxprint.|padel.|toxcast.	invivo.|physchem.|toxprint.|padel.|toxcast.	1.74879057338503	1.97003455658055	0.094256920520709
20717	forward	4	invivo.|physchem.|toxprint.|padel.	invivo.|physchem.|toxprint.|padel.	2.01334617499442	2.25720756137358	0.106929656737473
20718	forward	4	invivo.|physchem.|toxprint.|padel.	invivo.|physchem.|toxprint.|padel.	1.92300223689285	2.21436928264261	0.150304039584833
20719	forward	4	invivo.|physchem.|toxprint.|padel.	invivo.|physchem.|toxprint.|padel.	1.58477101778131	1.91089832286337	0.164414385076205
20720	forward	4	invivo.|physchem.|toxprint.|padel.	invivo.|physchem.|toxprint.|padel.	1.90288991199699	2.12273499167932	0.111609834623305
20721	forward	4	invivo.|physchem.|toxprint.|padel.	invivo.|physchem.|toxprint.|padel.	1.9071869186618	2.26160465771419	0.160632774297507
20722	forward	4	invivo.|physchem.|toxprint.|padel.	invivo.|physchem.|toxprint.|padel.	1.57375687050871	1.73667822865727	0.151554839427873
20723	forward	4	invivo.|physchem.|toxprint.|padel.	invivo.|physchem.|toxprint.|padel.	2.02665812279367	2.36101764764101	0.138951154768287
20725	forward	4	invivo.|physchem.|toxprint.|padel.	invivo.|physchem.|toxprint.|padel.	2.0380853806876	2.43109900724026	0.178313026348838
20726	forward	4	invivo.|physchem.|toxprint.|padel.	invivo.|physchem.|toxprint.|padel.	2.12903434211172	2.49311819570049	0.175686731472346
20727	forward	4	invivo.|physchem.|toxprint.|padel.	invivo.|physchem.|toxprint.|padel.	1.89293320944612	2.25430453688616	0.169633378481671
20728	forward	4	invivo.|physchem.|toxprint.|padel.	invivo.|physchem.|toxprint.|padel.	2.04848264024787	2.36186091529819	0.138596669348295
20729	forward	4	invivo.|physchem.|toxprint.|padel.	invivo.|physchem.|toxprint.|padel.	2.02509179410791	2.44598182007722	0.187698389583336
20730	development	4	invivo.|physchem.|toxprint.|padel.	invivo.|physchem.|toxprint.|padel.	2.16659550048491	2.45239331266469	0.185895227878642
20730	development	8	invivo.|physchem.|toxprint.|padel.|toxcast.	invivo.|physchem.|toxprint.|padel.|toxcast.	2.21460660597016	2.4557221481248	0.174264890833286
20730	development	12	invivo.|physchem.|toxprint.|padel.|toxcast.|httk.	invivo.|physchem.|toxprint.|padel.|toxcast.|httk.	2.17211658877972	2.42387702408966	0.165489560218675
20731	forward	4	invivo.|physchem.|toxprint.|padel.	invivo.|physchem.|toxprint.|padel.	1.79867971805708	2.11456660160262	0.139414161434589
20732	forward	4	invivo.|physchem.|toxprint.|padel.	invivo.|physchem.|toxprint.|padel.	1.85484043770927	2.22808199603945	0.151935866104257
20733	forward	4	invivo.|physchem.|toxprint.|padel.	invivo.|physchem.|toxprint.|padel.	1.97545129911077	2.2720053580209	0.148616024890051
20734	forward	4	invivo.|physchem.|toxprint.|padel.	invivo.|physchem.|toxprint.|padel.	1.68728528477656	1.96691856240697	0.147692234533991
20737	forward	4	invivo.|physchem.|toxprint.|padel.	invivo.|physchem.|toxprint.|padel.	1.88144338105404	2.10232745360207	0.105610573170782
20738	forward	4	invivo.|physchem.|toxprint.|padel.	invivo.|physchem.|toxprint.|padel.	1.9368440062297	2.3237640560552	0.166023870228883
20739	forward	4	invivo.|physchem.|toxprint.|padel.	invivo.|physchem.|toxprint.|padel.	1.53979883832394	1.82269265602494	0.14860727970131
20740	forward	4	invivo.|physchem.|toxprint.|padel.	invivo.|physchem.|toxprint.|padel.	1.92212155960869	2.24574081874195	0.155919238503163
20740	forward	8	invivo.|physchem.|toxprint.|padel.|toxcast.	invivo.|physchem.|toxprint.|padel.|toxcast.	1.7278950438141	2.11481020766337	0.200211224327589
20742	forward	4	invivo.|physchem.|toxprint.|padel.	invivo.|physchem.|toxprint.|padel.	1.1120677057136	1.37492257251125	0.11804344905247
20743	forward	4	invivo.|physchem.|toxprint.|padel.	invivo.|physchem.|toxprint.|padel.	1.34694578779716	1.55318199038854	0.0998272001460987
20745	forward	4	invivo.|physchem.|toxprint.|padel.	invivo.|physchem.|toxprint.|padel.	1.37318124828283	1.60885344573921	0.136745296518281
20748	forward	4	invivo.|physchem.|toxprint.|padel.	invivo.|physchem.|toxprint.|padel.	1.61311071358668	1.92028997572095	0.121058953484175
20749	forward	4	invivo.|physchem.|toxprint.|padel.	invivo.|physchem.|toxprint.|padel.	1.81527214506634	2.22752403080631	0.17710884201514
20750	forward	4	invivo.|physchem.|toxprint.|padel.	invivo.|physchem.|toxprint.|padel.	1.78361199047905	2.12513967292228	0.158990786086152
20751	forward	4	invivo.|physchem.|toxprint.|padel.	invivo.|physchem.|toxprint.|padel.	1.74763330628211	2.10466293148506	0.174575789328799
20752	forward	4	invivo.|physchem.|toxprint.|padel.	invivo.|physchem.|toxprint.|padel.	1.45474833170233	1.68720553500847	0.109371077289159
20754	forward	4	invivo.|physchem.|toxprint.|padel.	invivo.|physchem.|toxprint.|padel.	1.49560391444636	1.7700791655917	0.160974389797263
20755	forward	4	invivo.|physchem.|toxprint.|padel.	invivo.|physchem.|toxprint.|padel.	1.72299117496052	1.97880367805855	0.125983077654891
20755	forward	8	invivo.|physchem.|toxprint.|padel.|toxcast.	invivo.|physchem.|toxprint.|padel.|toxcast.	1.82196576843347	2.02409078681274	0.132651782608973
20755	forward	12	invivo.|physchem.|toxprint.|padel.|toxcast.|httk.	invivo.|physchem.|toxprint.|padel.|toxcast.|httk.	1.65543973402512	1.94910756446202	0.164723067113721
20756	forward	4	invivo.|physchem.|toxprint.|padel.	invivo.|physchem.|toxprint.|padel.	1.70236047170925	1.94258966324167	0.116433391991536
20757	forward	4	invivo.|physchem.|toxprint.|padel.	invivo.|physchem.|toxprint.|padel.	2.12348034631861	2.50099898700961	0.188036863559445
20759	development	4	invivo.|physchem.|toxprint.|padel.	invivo.|physchem.|toxprint.|padel.	2.37686596062538	2.69158184329861	0.131845665569977
20759	development	8	invivo.|physchem.|toxprint.|padel.|toxcast.	invivo.|physchem.|toxprint.|padel.|toxcast.	2.39857056509164	2.66138391969321	0.123205935970447
20759	development	12	invivo.|physchem.|toxprint.|padel.|toxcast.|httk.	invivo.|physchem.|toxprint.|padel.|toxcast.|httk.	2.3594836331196	2.58197576439294	0.136577916236856
20760	forward	4	invivo.|physchem.|toxprint.|padel.	invivo.|physchem.|toxprint.|padel.	1.29683838123919	1.6068431012156	0.14999093306015
20761	forward	4	invivo.|physchem.|toxprint.|padel.	invivo.|physchem.|toxprint.|padel.	1.76250591439159	2.13044298740842	0.147341104194066
20762	development	4	invivo.|physchem.|toxprint.|padel.	invivo.|physchem.|toxprint.|padel.	1.91873540529025	2.24270943892498	0.137951084112618
20763	forward	4	invivo.|physchem.|toxprint.|padel.	invivo.|physchem.|toxprint.|padel.	1.64489194093183	1.90179129310558	0.124425052931045
20764	development	4	invivo.|physchem.|toxprint.|padel.	invivo.|physchem.|toxprint.|padel.	1.8491014579666	2.4173309750463	0.230467671093375
20764	development	8	invivo.|physchem.|toxprint.|padel.|toxcast.	invivo.|physchem.|toxprint.|padel.|toxcast.	1.88480305899263	2.39117130347757	0.220773612172189
20764	development	12	invivo.|physchem.|toxprint.|padel.|toxcast.|httk.	invivo.|physchem.|toxprint.|padel.|toxcast.|httk.	1.94539975504659	2.40697556798326	0.210845374211484
20765	forward	4	invivo.|physchem.|toxprint.|padel.	invivo.|physchem.|toxprint.|padel.	1.29030456826404	1.71588992126155	0.212602705774591
20766	forward	4	invivo.|physchem.|toxprint.|padel.	invivo.|physchem.|toxprint.|padel.	1.82860034379913	2.2123839805185	0.172583747240423
20767	forward	4	invivo.|physchem.|toxprint.|padel.	invivo.|physchem.|toxprint.|padel.	1.82351597059656	2.13040113615887	0.125210770006652
20770	development	4	invivo.|physchem.|toxprint.|padel.	invivo.|physchem.|toxprint.|padel.	0.0450119559972832	0.188612013532292	0.0925407787627742
20770	development	8	invivo.|physchem.|toxprint.|padel.|toxcast.	invivo.|physchem.|toxprint.|padel.|toxcast.	-0.0519207822473573	0.110155057690976	0.102440380577723
20770	development	12	invivo.|physchem.|toxprint.|padel.|toxcast.|httk.	invivo.|physchem.|toxprint.|padel.|toxcast.|httk.	-0.381723868878132	-0.19296366456202	0.0994257176556523
20771	forward	4	invivo.|physchem.|toxprint.|padel.	invivo.|physchem.|toxprint.|padel.	2.15846845376669	2.46253276701904	0.156875641095656
20778	development	4	invivo.|physchem.|toxprint.|padel.	invivo.|physchem.|toxprint.|padel.	1.67429317171761	2.22927406458824	0.311533421081514
20782	forward	4	invivo.|physchem.|toxprint.|padel.	invivo.|physchem.|toxprint.|padel.	1.95478341469247	2.34042310179934	0.160680238683517
20784	development	4	invivo.|physchem.|toxprint.|padel.	invivo.|physchem.|toxprint.|padel.	1.74420745131473	1.99567001000165	0.118599297321893
20784	development	8	invivo.|physchem.|toxprint.|padel.|toxcast.	invivo.|physchem.|toxprint.|padel.|toxcast.	1.5432458399036	1.78430292355751	0.122061904653628
20784	development	12	invivo.|physchem.|toxprint.|padel.|toxcast.|httk.	invivo.|physchem.|toxprint.|padel.|toxcast.|httk.	1.24333363884575	1.54298902262892	0.135598829553
20785	forward	4	invivo.|physchem.|toxprint.|padel.	invivo.|physchem.|toxprint.|padel.	1.71515812590671	2.02833336888399	0.131774750321068
20790	development	4	invivo.|physchem.|toxprint.|padel.	invivo.|physchem.|toxprint.|padel.	1.38876524394374	1.76019880682906	0.174661111145964
20790	development	8	invivo.|physchem.|toxprint.|padel.|toxcast.	invivo.|physchem.|toxprint.|padel.|toxcast.	1.32121899244855	1.70295579691738	0.184729916009233
20790	development	12	invivo.|physchem.|toxprint.|padel.|toxcast.|httk.	invivo.|physchem.|toxprint.|padel.|toxcast.|httk.	1.18385936092942	1.55743910127235	0.16489624446848
20791	development	4	invivo.|physchem.|toxprint.|padel.	invivo.|physchem.|toxprint.|padel.	2.0582103800638	2.50381177833258	0.24522060370057
20791	development	8	invivo.|physchem.|toxprint.|padel.|toxcast.	invivo.|physchem.|toxprint.|padel.|toxcast.	1.96922191791514	2.4326313021777	0.243862782674719
20791	development	12	invivo.|physchem.|toxprint.|padel.|toxcast.|httk.	invivo.|physchem.|toxprint.|padel.|toxcast.|httk.	2.02764458214931	2.48190818549786	0.241636578264855
20792	forward	4	invivo.|physchem.|toxprint.|padel.	invivo.|physchem.|toxprint.|padel.	1.96344388142171	2.22760009428824	0.127257625796474
20792	forward	8	invivo.|physchem.|toxprint.|padel.|toxcast.	invivo.|physchem.|toxprint.|padel.|toxcast.	1.71243788176832	1.90360565910699	0.111145442447272
20793	development	4	invivo.|physchem.|toxprint.|padel.	invivo.|physchem.|toxprint.|padel.	1.75622296327522	2.01338608171606	0.139818663706534
20794	development	4	invivo.|physchem.|toxprint.|padel.	invivo.|physchem.|toxprint.|padel.	1.3515613483586	1.53441838030569	0.108389016729841
20794	development	8	invivo.|physchem.|toxprint.|padel.|toxcast.	invivo.|physchem.|toxprint.|padel.|toxcast.	1.36097995631516	1.51472530506901	0.111694387902003
20800	forward	4	invivo.|physchem.|toxprint.|padel.	invivo.|physchem.|toxprint.|padel.	1.36434775388594	1.60041662110559	0.140111329317856
20801	forward	4	invivo.|physchem.|toxprint.|padel.	invivo.|physchem.|toxprint.|padel.	1.29057900828959	1.56252137363047	0.156269115839346
20802	development	4	invivo.|physchem.|toxprint.|padel.	invivo.|physchem.|toxprint.|padel.	2.18220297155149	2.35938439322159	0.0934232179996923
20806	forward	4	invivo.|physchem.|toxprint.|padel.	invivo.|physchem.|toxprint.|padel.	1.51321632241731	1.76643123508493	0.122223200474582
20807	development	4	invivo.|physchem.|toxprint.|padel.	invivo.|physchem.|toxprint.|padel.	2.37470378272695	2.7625696875306	0.162655247987137
20807	development	8	invivo.|physchem.|toxprint.|padel.|toxcast.	invivo.|physchem.|toxprint.|padel.|toxcast.	2.39774103003376	2.71260303283701	0.135499715806927
20810	forward	4	invivo.|physchem.|toxprint.|padel.	invivo.|physchem.|toxprint.|padel.	1.27030447133158	1.48479366666056	0.128803944614071
20815	forward	4	invivo.|physchem.|toxprint.|padel.	invivo.|physchem.|toxprint.|padel.	0.614836345492526	0.910285651873558	0.139642221350344
20816	forward	4	invivo.|physchem.|toxprint.|padel.	invivo.|physchem.|toxprint.|padel.	1.3822822169709	1.74762253031304	0.155249923740088
20817	forward	4	invivo.|physchem.|toxprint.|padel.	invivo.|physchem.|toxprint.|padel.	1.23693162873065	1.5631145688543	0.132693077482496
20819	development	4	invivo.|physchem.|toxprint.|padel.	invivo.|physchem.|toxprint.|padel.	0.109537442733636	0.315376137875302	0.191651867948024
20819	development	8	invivo.|physchem.|toxprint.|padel.|toxcast.	invivo.|physchem.|toxprint.|padel.|toxcast.	0.110988652702028	0.341863820151611	0.205045875046305
20819	development	12	invivo.|physchem.|toxprint.|padel.|toxcast.|httk.	invivo.|physchem.|toxprint.|padel.|toxcast.|httk.	0.134779886727621	0.377495019691453	0.197434235979374
20821	forward	4	invivo.|physchem.|toxprint.|padel.	invivo.|physchem.|toxprint.|padel.	1.91230344691273	2.26793674404924	0.170684815144811
20825	forward	4	invivo.|physchem.|toxprint.|padel.	invivo.|physchem.|toxprint.|padel.	1.46033616638603	1.72139091712945	0.127543107949104
20826	forward	4	invivo.|physchem.|toxprint.|padel.	invivo.|physchem.|toxprint.|padel.	2.13237768457609	2.45950753536465	0.182140138062714
20827	forward	4	invivo.|physchem.|toxprint.|padel.	invivo.|physchem.|toxprint.|padel.	1.15251856754589	1.44293974462545	0.138379576318635
20827	forward	8	invivo.|physchem.|toxprint.|padel.|toxcast.	invivo.|physchem.|toxprint.|padel.|toxcast.	1.05925250870603	1.31075668134024	0.160277278574805
20827	forward	12	invivo.|physchem.|toxprint.|padel.|toxcast.|httk.	invivo.|physchem.|toxprint.|padel.|toxcast.|httk.	1.12002349383901	1.3852556267891	0.170949815177789
20828	forward	4	invivo.|physchem.|toxprint.|padel.	invivo.|physchem.|toxprint.|padel.	1.98273537636249	2.33752001804078	0.140529216953295
20829	forward	4	invivo.|physchem.|toxprint.|padel.	invivo.|physchem.|toxprint.|padel.	2.00067944295191	2.39993983826919	0.173315087244927
20830	development	4	invivo.|physchem.|toxprint.|padel.	invivo.|physchem.|toxprint.|padel.	1.46337252559924	1.75069792606749	0.15762267075006
20832	development	4	invivo.|physchem.|toxprint.|padel.	invivo.|physchem.|toxprint.|padel.	1.23137023851434	1.37343464136764	0.117225414826396
20833	forward	4	invivo.|physchem.|toxprint.|padel.	invivo.|physchem.|toxprint.|padel.	1.87408217609373	2.18087300806972	0.120047233399246
20834	development	4	invivo.|physchem.|toxprint.|padel.	invivo.|physchem.|toxprint.|padel.	1.93017069322992	2.16929263283775	0.100173916452542
20835	forward	4	invivo.|physchem.|toxprint.|padel.	invivo.|physchem.|toxprint.|padel.	1.82648196598341	2.08013736170915	0.120186488753585
20836	forward	4	invivo.|physchem.|toxprint.|padel.	invivo.|physchem.|toxprint.|padel.	1.37811588755649	1.69195684004343	0.154892031838591
20839	forward	4	invivo.|physchem.|toxprint.|padel.	invivo.|physchem.|toxprint.|padel.	1.56534012007195	1.8078460668418	0.176714739783801
20840	forward	4	invivo.|physchem.|toxprint.|padel.	invivo.|physchem.|toxprint.|padel.	1.5863675784149	1.85837752055438	0.11173847918375
20844	forward	4	invivo.|physchem.|toxprint.|padel.	invivo.|physchem.|toxprint.|padel.	1.64696357303492	1.9200137497414	0.107863312327728
20845	forward	4	invivo.|physchem.|toxprint.|padel.	invivo.|physchem.|toxprint.|padel.	1.75266590440681	2.02524240040513	0.145175853245768
20845	forward	8	invivo.|physchem.|toxprint.|padel.|toxcast.	invivo.|physchem.|toxprint.|padel.|toxcast.	0.847534200246133	1.12049905909751	0.161106422724548
20846	forward	4	invivo.|physchem.|toxprint.|padel.	invivo.|physchem.|toxprint.|padel.	1.87477401969838	2.15756802536206	0.136343214986413
20847	forward	4	invivo.|physchem.|toxprint.|padel.	invivo.|physchem.|toxprint.|padel.	1.50862059291263	1.73874649539089	0.203352546207919
20850	forward	4	invivo.|physchem.|toxprint.|padel.	invivo.|physchem.|toxprint.|padel.	1.67392154171422	1.94744837784559	0.155313977168797
20855	development	4	invivo.|physchem.|toxprint.|padel.	invivo.|physchem.|toxprint.|padel.	-0.501397700907949	-0.188515725807775	0.194438982046113
20855	development	8	invivo.|physchem.|toxprint.|padel.|toxcast.	invivo.|physchem.|toxprint.|padel.|toxcast.	-0.490604344230555	-0.143347576151151	0.206493013185176
20855	development	12	invivo.|physchem.|toxprint.|padel.|toxcast.|httk.	invivo.|physchem.|toxprint.|padel.|toxcast.|httk.	-0.446234211752818	-0.112867923324302	0.1919575381428
20856	development	4	invivo.|physchem.|toxprint.|padel.	invivo.|physchem.|toxprint.|padel.	2.40672098441691	2.83868210620743	0.181024677865753
20856	development	8	invivo.|physchem.|toxprint.|padel.|toxcast.	invivo.|physchem.|toxprint.|padel.|toxcast.	2.43903680970138	2.80634641168739	0.163513223529692
20857	forward	4	invivo.|physchem.|toxprint.|padel.	invivo.|physchem.|toxprint.|padel.	1.61279451218518	1.86501990448239	0.125934375694654
20859	development	4	invivo.|physchem.|toxprint.|padel.	invivo.|physchem.|toxprint.|padel.	2.11876301909932	2.41808262861619	0.132544758054038
20861	forward	4	invivo.|physchem.|toxprint.|padel.	invivo.|physchem.|toxprint.|padel.	2.16039264430382	2.46468485341071	0.168777039247151
20862	forward	4	invivo.|physchem.|toxprint.|padel.	invivo.|physchem.|toxprint.|padel.	0.70460252216957	0.810690813339899	0.0690849443170634
20865	development	4	invivo.|physchem.|toxprint.|padel.	invivo.|physchem.|toxprint.|padel.	1.20996155668556	1.38093140216146	0.142036950540803
20867	forward	4	invivo.|physchem.|toxprint.|padel.	invivo.|physchem.|toxprint.|padel.	1.30769933924099	1.56372083785873	0.134362140128804
20867	forward	8	invivo.|physchem.|toxprint.|padel.|toxcast.	invivo.|physchem.|toxprint.|padel.|toxcast.	1.44242261257274	1.70561619754012	0.14277088186005
20867	forward	12	invivo.|physchem.|toxprint.|padel.|toxcast.|httk.	invivo.|physchem.|toxprint.|padel.|toxcast.|httk.	1.47363666341216	1.75356497234	0.142428508169146
20868	development	4	invivo.|physchem.|toxprint.|padel.	invivo.|physchem.|toxprint.|padel.	1.56151322368943	1.81922221688509	0.123399734625351
20869	development	4	invivo.|physchem.|toxprint.|padel.	invivo.|physchem.|toxprint.|padel.	0.996354783193873	1.44985685649359	0.183744617995844
20869	development	8	invivo.|physchem.|toxprint.|padel.|toxcast.	invivo.|physchem.|toxprint.|padel.|toxcast.	1.21176291617322	1.59866160445183	0.170910050895472
20869	development	12	invivo.|physchem.|toxprint.|padel.|toxcast.|httk.	invivo.|physchem.|toxprint.|padel.|toxcast.|httk.	1.13425410684134	1.53506141662473	0.181715361275957
20870	development	4	invivo.|physchem.|toxprint.|padel.	invivo.|physchem.|toxprint.|padel.	1.62513081126114	1.82060564878671	0.112997107631774
20871	development	4	invivo.|physchem.|toxprint.|padel.	invivo.|physchem.|toxprint.|padel.	1.21037248730362	1.44847569119406	0.16778567076409
20872	forward	4	invivo.|physchem.|toxprint.|padel.	invivo.|physchem.|toxprint.|padel.	1.80778639916114	2.02486876399132	0.0940718667537256
20873	forward	4	invivo.|physchem.|toxprint.|padel.	invivo.|physchem.|toxprint.|padel.	1.62595262845677	1.90059744697331	0.134251411444928
20874	forward	4	invivo.|physchem.|toxprint.|padel.	invivo.|physchem.|toxprint.|padel.	1.63593799217869	1.82220115813757	0.0765768373207298
20876	forward	4	invivo.|physchem.|toxprint.|padel.	invivo.|physchem.|toxprint.|padel.	2.02267313735572	2.29545876429821	0.129421074138834
20877	development	4	invivo.|physchem.|toxprint.|padel.	invivo.|physchem.|toxprint.|padel.	1.87718250409003	2.1791529612605	0.124035241213897
20877	development	8	invivo.|physchem.|toxprint.|padel.|toxcast.	invivo.|physchem.|toxprint.|padel.|toxcast.	1.98188623253239	2.21594291370158	0.104274463940065
20878	forward	4	invivo.|physchem.|toxprint.|padel.	invivo.|physchem.|toxprint.|padel.	1.76432536935032	2.06108615928129	0.118786884394947
20879	forward	4	invivo.|physchem.|toxprint.|padel.	invivo.|physchem.|toxprint.|padel.	1.63490129969355	1.86677621604985	0.113754374614813
20880	forward	4	invivo.|physchem.|toxprint.|padel.	invivo.|physchem.|toxprint.|padel.	1.69164133503187	2.02936696569106	0.16296729167129
20881	forward	4	invivo.|physchem.|toxprint.|padel.	invivo.|physchem.|toxprint.|padel.	1.5285365395165	1.87250665707933	0.183048380179689
20884	forward	4	invivo.|physchem.|toxprint.|padel.	invivo.|physchem.|toxprint.|padel.	1.39318629059309	1.63789229942441	0.110880208598867
20885	development	4	invivo.|physchem.|toxprint.|padel.	invivo.|physchem.|toxprint.|padel.	1.85084394204033	2.19438571446566	0.148578164930068
20886	development	4	invivo.|physchem.|toxprint.|padel.	invivo.|physchem.|toxprint.|padel.	1.45986635365921	1.77997368336554	0.165479086049218
20887	forward	4	invivo.|physchem.|toxprint.|padel.	invivo.|physchem.|toxprint.|padel.	1.6972954763136	1.9814882808976	0.118089365016411
20887	forward	8	invivo.|physchem.|toxprint.|padel.|toxcast.	invivo.|physchem.|toxprint.|padel.|toxcast.	1.8757768114829	2.09168772131909	0.0929584764996513
20888	forward	4	invivo.|physchem.|toxprint.|padel.	invivo.|physchem.|toxprint.|padel.	1.79230474254305	2.03834810576456	0.106271329362333
20889	forward	4	invivo.|physchem.|toxprint.|padel.	invivo.|physchem.|toxprint.|padel.	1.79529001481074	2.19053828877319	0.172292296365072
20891	forward	4	invivo.|physchem.|toxprint.|padel.	invivo.|physchem.|toxprint.|padel.	1.13305573866055	1.45521836077795	0.138735366917708
20892	forward	4	invivo.|physchem.|toxprint.|padel.	invivo.|physchem.|toxprint.|padel.	1.91837186221822	2.23321517635919	0.150071414114331
20893	forward	4	invivo.|physchem.|toxprint.|padel.	invivo.|physchem.|toxprint.|padel.	1.39303029924737	1.82813226571634	0.190911520484469
20894	development	4	invivo.|physchem.|toxprint.|padel.	invivo.|physchem.|toxprint.|padel.	1.33600587807729	1.68415571721104	0.166447213043135
20894	development	8	invivo.|physchem.|toxprint.|padel.|toxcast.	invivo.|physchem.|toxprint.|padel.|toxcast.	1.37733436205921	1.67181509144716	0.159206041757624
20895	development	4	invivo.|physchem.|toxprint.|padel.	invivo.|physchem.|toxprint.|padel.	-0.812870069739879	-0.729863462810177	0.0597372863878092
20895	development	8	invivo.|physchem.|toxprint.|padel.|toxcast.	invivo.|physchem.|toxprint.|padel.|toxcast.	-0.963519982696657	-0.811433072825842	0.0935655134215836
20895	development	12	invivo.|physchem.|toxprint.|padel.|toxcast.|httk.	invivo.|physchem.|toxprint.|padel.|toxcast.|httk.	-1.47520942468782	-1.37155045218928	0.0599739572156906
20896	forward	4	invivo.|physchem.|toxprint.|padel.	invivo.|physchem.|toxprint.|padel.	-0.281680729632078	-0.185084716453839	0.0673376571281809
20900	forward	4	invivo.|physchem.|toxprint.|padel.	invivo.|physchem.|toxprint.|padel.	1.75575159812184	1.97147365301719	0.0968269473353824
20901	development	4	invivo.|physchem.|toxprint.|padel.	invivo.|physchem.|toxprint.|padel.	1.65530558538207	1.97187017451087	0.140157765064436
20908	forward	4	invivo.|physchem.|toxprint.|padel.	invivo.|physchem.|toxprint.|padel.	1.53970681392628	1.84597192600046	0.185522593097626
20910	development	4	invivo.|physchem.|toxprint.|padel.	invivo.|physchem.|toxprint.|padel.	-0.211733193057338	0.0840768897366831	0.197180972760793
20910	development	8	invivo.|physchem.|toxprint.|padel.|toxcast.	invivo.|physchem.|toxprint.|padel.|toxcast.	-0.264898109841812	-0.00458379055087486	0.191474781826092
20910	development	12	invivo.|physchem.|toxprint.|padel.|toxcast.|httk.	invivo.|physchem.|toxprint.|padel.|toxcast.|httk.	-0.380427465074668	-0.169947070581967	0.154786030438809
20911	forward	4	invivo.|physchem.|toxprint.|padel.	invivo.|physchem.|toxprint.|padel.	1.71430701544635	2.11868831020063	0.164924451091255
20912	development	4	invivo.|physchem.|toxprint.|padel.	invivo.|physchem.|toxprint.|padel.	1.93224094949179	2.26072329633473	0.169244445594143
20913	development	4	invivo.|physchem.|toxprint.|padel.	invivo.|physchem.|toxprint.|padel.	1.79963306578723	2.01810954271419	0.100409989004332
20913	development	8	invivo.|physchem.|toxprint.|padel.|toxcast.	invivo.|physchem.|toxprint.|padel.|toxcast.	1.92536827612686	2.08928420109232	0.0798221655279031
20913	development	12	invivo.|physchem.|toxprint.|padel.|toxcast.|httk.	invivo.|physchem.|toxprint.|padel.|toxcast.|httk.	1.74195824001394	1.87596553537403	0.0660479540185713
20914	forward	4	invivo.|physchem.|toxprint.|padel.	invivo.|physchem.|toxprint.|padel.	1.63964634933022	1.9238378321496	0.139756768137143
20915	development	4	invivo.|physchem.|toxprint.|padel.	invivo.|physchem.|toxprint.|padel.	1.89411230862692	2.26472053052848	0.151162682292626
20916	forward	4	invivo.|physchem.|toxprint.|padel.	invivo.|physchem.|toxprint.|padel.	1.64162824481103	1.76908196291175	0.0911156490765005
20916	forward	8	invivo.|physchem.|toxprint.|padel.|toxcast.	invivo.|physchem.|toxprint.|padel.|toxcast.	1.79239295584951	1.93495916083524	0.105108423778555
20916	forward	12	invivo.|physchem.|toxprint.|padel.|toxcast.|httk.	invivo.|physchem.|toxprint.|padel.|toxcast.|httk.	1.82971152586806	2.00492051522268	0.130596797948366
20918	forward	4	invivo.|physchem.|toxprint.|padel.	invivo.|physchem.|toxprint.|padel.	1.51087294000392	1.61514739577953	0.0790352816568069
20919	forward	4	invivo.|physchem.|toxprint.|padel.	invivo.|physchem.|toxprint.|padel.	1.49866110663704	1.71627029348179	0.128180124938325
20920	forward	4	invivo.|physchem.|toxprint.|padel.	invivo.|physchem.|toxprint.|padel.	1.80270965597005	1.95482633249776	0.097120432024573
20921	forward	4	invivo.|physchem.|toxprint.|padel.	invivo.|physchem.|toxprint.|padel.	1.74979964416996	1.92301346757977	0.0937556404463656
20921	forward	8	invivo.|physchem.|toxprint.|padel.|toxcast.	invivo.|physchem.|toxprint.|padel.|toxcast.	1.90003224586446	2.0597076362315	0.0867722873395704
20921	forward	12	invivo.|physchem.|toxprint.|padel.|toxcast.|httk.	invivo.|physchem.|toxprint.|padel.|toxcast.|httk.	1.921262217713	2.12256867487558	0.0988054738998268
20922	development	4	invivo.|physchem.|toxprint.|padel.	invivo.|physchem.|toxprint.|padel.	2.44953824714839	2.86850392128235	0.189055972753617
20923	forward	4	invivo.|physchem.|toxprint.|padel.	invivo.|physchem.|toxprint.|padel.	1.90531914029706	2.18670826321645	0.142675549492714
20929	forward	4	invivo.|physchem.|toxprint.|padel.	invivo.|physchem.|toxprint.|padel.	1.66178201178943	1.90203539530268	0.1219689486982
20930	development	4	invivo.|physchem.|toxprint.|padel.	invivo.|physchem.|toxprint.|padel.	1.27212689351699	1.40845639000412	0.0701804135375227
20930	development	8	invivo.|physchem.|toxprint.|padel.|toxcast.	invivo.|physchem.|toxprint.|padel.|toxcast.	1.51461753101677	1.63262424855262	0.0691561341714596
20930	development	12	invivo.|physchem.|toxprint.|padel.|toxcast.|httk.	invivo.|physchem.|toxprint.|padel.|toxcast.|httk.	1.44117300536852	1.53943092358435	0.0502432220665366
20932	forward	4	invivo.|physchem.|toxprint.|padel.	invivo.|physchem.|toxprint.|padel.	2.13357005363051	2.49195243455723	0.183328803566305
20932	forward	8	invivo.|physchem.|toxprint.|padel.|toxcast.	invivo.|physchem.|toxprint.|padel.|toxcast.	2.07601839316526	2.36812227588528	0.158875505116572
20933	forward	4	invivo.|physchem.|toxprint.|padel.	invivo.|physchem.|toxprint.|padel.	1.66219508204032	1.94874146917763	0.129908500434176
20936	forward	4	invivo.|physchem.|toxprint.|padel.	invivo.|physchem.|toxprint.|padel.	1.65476477941717	1.98479520464557	0.174447744544419
20939	development	4	invivo.|physchem.|toxprint.|padel.	invivo.|physchem.|toxprint.|padel.	2.3550846504014	2.7227360294857	0.205016661246549
20939	development	8	invivo.|physchem.|toxprint.|padel.|toxcast.	invivo.|physchem.|toxprint.|padel.|toxcast.	2.21930347536957	2.59984657331406	0.244746302153605
20942	forward	4	invivo.|physchem.|toxprint.|padel.	invivo.|physchem.|toxprint.|padel.	1.74652764091546	2.06519614808908	0.183412305498447
20943	development	4	invivo.|physchem.|toxprint.|padel.	invivo.|physchem.|toxprint.|padel.	1.70865234469089	1.99962732554614	0.163232550051421
20943	development	8	invivo.|physchem.|toxprint.|padel.|toxcast.	invivo.|physchem.|toxprint.|padel.|toxcast.	1.76476870091522	2.08025502264117	0.192150262534491
20943	development	12	invivo.|physchem.|toxprint.|padel.|toxcast.|httk.	invivo.|physchem.|toxprint.|padel.|toxcast.|httk.	1.74495025373964	2.13277720803679	0.213392325966123
20944	development	4	invivo.|physchem.|toxprint.|padel.	invivo.|physchem.|toxprint.|padel.	1.2944139753706	1.52075222344508	0.147909456711626
20944	development	8	invivo.|physchem.|toxprint.|padel.|toxcast.	invivo.|physchem.|toxprint.|padel.|toxcast.	1.22020452759293	1.48073941417261	0.150082925552311
20946	forward	4	invivo.|physchem.|toxprint.|padel.	invivo.|physchem.|toxprint.|padel.	1.84694880565489	2.16059321579909	0.17107067493791
20947	forward	4	invivo.|physchem.|toxprint.|padel.	invivo.|physchem.|toxprint.|padel.	1.65161504013055	1.95129937630709	0.186685654551486
20948	forward	4	invivo.|physchem.|toxprint.|padel.	invivo.|physchem.|toxprint.|padel.	2.08557305455122	2.48790676709626	0.215442050292888
20949	forward	4	invivo.|physchem.|toxprint.|padel.	invivo.|physchem.|toxprint.|padel.	1.81395078232141	2.08168991471931	0.154777123083979
20950	forward	4	invivo.|physchem.|toxprint.|padel.	invivo.|physchem.|toxprint.|padel.	1.6479198957553	1.93689153433822	0.183630952692757
20951	forward	4	invivo.|physchem.|toxprint.|padel.	invivo.|physchem.|toxprint.|padel.	1.54958386222888	1.82361838222145	0.1712908777472
20952	forward	4	invivo.|physchem.|toxprint.|padel.	invivo.|physchem.|toxprint.|padel.	1.62311624233893	1.91991234557049	0.19115183511307
20953	forward	4	invivo.|physchem.|toxprint.|padel.	invivo.|physchem.|toxprint.|padel.	1.67847762745557	1.98930438427946	0.167200614504521
20954	forward	4	invivo.|physchem.|toxprint.|padel.	invivo.|physchem.|toxprint.|padel.	1.88070960809858	2.18199061904693	0.169124073527207
20957	forward	4	invivo.|physchem.|toxprint.|padel.	invivo.|physchem.|toxprint.|padel.	1.8471324305607	2.01632592458714	0.12166260020517
20958	forward	4	invivo.|physchem.|toxprint.|padel.	invivo.|physchem.|toxprint.|padel.	1.8239387095657	1.95322606879463	0.111586233321887
20959	development	4	invivo.|physchem.|toxprint.|padel.	invivo.|physchem.|toxprint.|padel.	1.5883444431895	1.76503229193206	0.167013106748391
20959	development	8	invivo.|physchem.|toxprint.|padel.|toxcast.	invivo.|physchem.|toxprint.|padel.|toxcast.	1.6161902975624	1.83251526292025	0.178053340375679
20959	development	12	invivo.|physchem.|toxprint.|padel.|toxcast.|httk.	invivo.|physchem.|toxprint.|padel.|toxcast.|httk.	1.52855393659094	1.89063113964481	0.240653748364088
20960	forward	4	invivo.|physchem.|toxprint.|padel.	invivo.|physchem.|toxprint.|padel.	1.45708751559089	1.6940507897113	0.148326086484441
20961	development	4	invivo.|physchem.|toxprint.|padel.	invivo.|physchem.|toxprint.|padel.	0.655286548552778	0.918273276738981	0.163352151294073
20961	development	8	invivo.|physchem.|toxprint.|padel.|toxcast.	invivo.|physchem.|toxprint.|padel.|toxcast.	0.678822133440021	0.958038230727956	0.169442759926615
20962	development	4	invivo.|physchem.|toxprint.|padel.	invivo.|physchem.|toxprint.|padel.	1.67931753427437	1.98935605696324	0.180892761456082
20963	forward	4	invivo.|physchem.|toxprint.|padel.	invivo.|physchem.|toxprint.|padel.	2.30869556253999	2.64783288349917	0.169260643225801
20964	development	4	invivo.|physchem.|toxprint.|padel.	invivo.|physchem.|toxprint.|padel.	1.67949694047012	1.91125190379752	0.156805542712962
20964	development	8	invivo.|physchem.|toxprint.|padel.|toxcast.	invivo.|physchem.|toxprint.|padel.|toxcast.	1.72917553310612	1.97137495126405	0.137212235945029
20964	development	12	invivo.|physchem.|toxprint.|padel.|toxcast.|httk.	invivo.|physchem.|toxprint.|padel.|toxcast.|httk.	1.67151472656223	1.96140294590002	0.185017912209736
20965	forward	4	invivo.|physchem.|toxprint.|padel.	invivo.|physchem.|toxprint.|padel.	1.5983099244741	1.78186850257903	0.152499936696996
20966	development	4	invivo.|physchem.|toxprint.|padel.	invivo.|physchem.|toxprint.|padel.	2.26380659021113	2.75576180850688	0.23722201450452
20966	development	8	invivo.|physchem.|toxprint.|padel.|toxcast.	invivo.|physchem.|toxprint.|padel.|toxcast.	2.15059303726139	2.60044687635119	0.248316006387745
20967	forward	4	invivo.|physchem.|toxprint.|padel.	invivo.|physchem.|toxprint.|padel.	1.67758848889606	2.03894832223212	0.198388697280562
20968	forward	4	invivo.|physchem.|toxprint.|padel.	invivo.|physchem.|toxprint.|padel.	1.72103442016566	2.04478537588155	0.185773587027525
20969	forward	4	invivo.|physchem.|toxprint.|padel.	invivo.|physchem.|toxprint.|padel.	1.63806109333485	1.90254871579358	0.137261374559483
20970	forward	4	invivo.|physchem.|toxprint.|padel.	invivo.|physchem.|toxprint.|padel.	1.35241415353013	1.63501977681619	0.174245865793231
20970	forward	8	invivo.|physchem.|toxprint.|padel.|toxcast.	invivo.|physchem.|toxprint.|padel.|toxcast.	1.53369982568801	1.80796022615096	0.182944974837149
20971	forward	4	invivo.|physchem.|toxprint.|padel.	invivo.|physchem.|toxprint.|padel.	1.36339551634264	1.58701516600505	0.151113164253664
20972	development	4	invivo.|physchem.|toxprint.|padel.	invivo.|physchem.|toxprint.|padel.	1.76203951480123	2.07911231609338	0.165280214741609
20972	development	8	invivo.|physchem.|toxprint.|padel.|toxcast.	invivo.|physchem.|toxprint.|padel.|toxcast.	1.65790205561415	2.00197422869936	0.203885509499927
20975	forward	4	invivo.|physchem.|toxprint.|padel.	invivo.|physchem.|toxprint.|padel.	1.49457700995574	1.83073275070665	0.140423037389432
20976	forward	4	invivo.|physchem.|toxprint.|padel.	invivo.|physchem.|toxprint.|padel.	1.54177761335394	1.88472612449473	0.144545625328305
20977	forward	4	invivo.|physchem.|toxprint.|padel.	invivo.|physchem.|toxprint.|padel.	1.42193564901797	1.66760231978404	0.123180744238097
20978	forward	4	invivo.|physchem.|toxprint.|padel.	invivo.|physchem.|toxprint.|padel.	1.6182939741602	1.84992753993127	0.162424217591392
20979	forward	4	invivo.|physchem.|toxprint.|padel.	invivo.|physchem.|toxprint.|padel.	1.71047194094612	2.04182940410573	0.177067916718621
20980	forward	4	invivo.|physchem.|toxprint.|padel.	invivo.|physchem.|toxprint.|padel.	1.77443216732895	2.09251955260666	0.162907625955873
20981	forward	4	invivo.|physchem.|toxprint.|padel.	invivo.|physchem.|toxprint.|padel.	1.75903831639847	2.03334545240712	0.150130672889347
20982	forward	4	invivo.|physchem.|toxprint.|padel.	invivo.|physchem.|toxprint.|padel.	2.05998597254915	2.45723197931253	0.17330362778906
20983	forward	4	invivo.|physchem.|toxprint.|padel.	invivo.|physchem.|toxprint.|padel.	0.92396371709383	1.06610102490863	0.123505459403827
20984	forward	4	invivo.|physchem.|toxprint.|padel.	invivo.|physchem.|toxprint.|padel.	1.60116537461052	1.79863305717882	0.156095234804143
20985	forward	4	invivo.|physchem.|toxprint.|padel.	invivo.|physchem.|toxprint.|padel.	1.62488786751191	1.85151906949164	0.161585277201393
20986	forward	4	invivo.|physchem.|toxprint.|padel.	invivo.|physchem.|toxprint.|padel.	1.6171331829699	2.00149041488531	0.199019510999626
20987	forward	4	invivo.|physchem.|toxprint.|padel.	invivo.|physchem.|toxprint.|padel.	1.50851020914392	1.77647844997731	0.133726208688256
20988	forward	4	invivo.|physchem.|toxprint.|padel.	invivo.|physchem.|toxprint.|padel.	2.06399536558273	2.34819491166172	0.142940067667201
20989	forward	4	invivo.|physchem.|toxprint.|padel.	invivo.|physchem.|toxprint.|padel.	2.11308256151926	2.42832790569924	0.136427946223525
20990	forward	4	invivo.|physchem.|toxprint.|padel.	invivo.|physchem.|toxprint.|padel.	2.22113488306894	2.60972709064678	0.20844637382059
20991	forward	4	invivo.|physchem.|toxprint.|padel.	invivo.|physchem.|toxprint.|padel.	1.97437708230994	2.44039255572976	0.214360102430679
20992	forward	4	invivo.|physchem.|toxprint.|padel.	invivo.|physchem.|toxprint.|padel.	2.33047924530315	2.73460518460266	0.232594385237269
20993	forward	4	invivo.|physchem.|toxprint.|padel.	invivo.|physchem.|toxprint.|padel.	1.69080584877528	2.00114713997171	0.177577028777478
20994	forward	4	invivo.|physchem.|toxprint.|padel.	invivo.|physchem.|toxprint.|padel.	1.91800415548673	2.33315198987857	0.181128531859382
20995	forward	4	invivo.|physchem.|toxprint.|padel.	invivo.|physchem.|toxprint.|padel.	2.02538088309489	2.44182786603496	0.17973596705703
20996	forward	4	invivo.|physchem.|toxprint.|padel.	invivo.|physchem.|toxprint.|padel.	1.79658703602075	2.2170913030698	0.184654869956909
20997	forward	4	invivo.|physchem.|toxprint.|padel.	invivo.|physchem.|toxprint.|padel.	2.14523879558616	2.53384102842655	0.181555231293979
20998	forward	4	invivo.|physchem.|toxprint.|padel.	invivo.|physchem.|toxprint.|padel.	1.90309844362375	2.29663432482722	0.172435815747396
20999	forward	4	invivo.|physchem.|toxprint.|padel.	invivo.|physchem.|toxprint.|padel.	1.87371399776221	2.19553247773574	0.152347412126443
21000	forward	4	invivo.|physchem.|toxprint.|padel.	invivo.|physchem.|toxprint.|padel.	1.71648253294915	2.01323754421992	0.13866962441704
21001	forward	4	invivo.|physchem.|toxprint.|padel.	invivo.|physchem.|toxprint.|padel.	1.63201992073027	1.92463022003497	0.143164164499417
21002	forward	4	invivo.|physchem.|toxprint.|padel.	invivo.|physchem.|toxprint.|padel.	1.59290825986839	1.85523513170694	0.18421995255599
21003	forward	4	invivo.|physchem.|toxprint.|padel.	invivo.|physchem.|toxprint.|padel.	1.65875846835306	2.0108947301121	0.156593955669677
21004	forward	4	invivo.|physchem.|toxprint.|padel.	invivo.|physchem.|toxprint.|padel.	1.67499640444195	1.95838440668251	0.13179403699517
21005	forward	4	invivo.|physchem.|toxprint.|padel.	invivo.|physchem.|toxprint.|padel.	1.70506973133959	2.01997984624939	0.149248553295753
21006	forward	4	invivo.|physchem.|toxprint.|padel.	invivo.|physchem.|toxprint.|padel.	1.94620728179377	2.20619680623136	0.115739423036402
21007	forward	4	invivo.|physchem.|toxprint.|padel.	invivo.|physchem.|toxprint.|padel.	2.08483082766049	2.39810089912887	0.130777604952075
21008	forward	4	invivo.|physchem.|toxprint.|padel.	invivo.|physchem.|toxprint.|padel.	1.90689800767172	2.33546424430406	0.186070872335788
21009	forward	4	invivo.|physchem.|toxprint.|padel.	invivo.|physchem.|toxprint.|padel.	1.67756162237417	2.03912627646862	0.171841541899185
21010	forward	4	invivo.|physchem.|toxprint.|padel.	invivo.|physchem.|toxprint.|padel.	1.71597715754259	2.00139138401582	0.148185382821264
21011	forward	4	invivo.|physchem.|toxprint.|padel.	invivo.|physchem.|toxprint.|padel.	1.79957306615154	2.07559424184926	0.128035792299823
21013	forward	4	invivo.|physchem.|toxprint.|padel.	invivo.|physchem.|toxprint.|padel.	1.69590590589032	2.02831964568994	0.157617221109727
21014	forward	4	invivo.|physchem.|toxprint.|padel.	invivo.|physchem.|toxprint.|padel.	1.91648148375215	2.32164443042616	0.177614355699182
21015	forward	4	invivo.|physchem.|toxprint.|padel.	invivo.|physchem.|toxprint.|padel.	1.69665570590693	2.11972744447576	0.175105364527386
21016	forward	4	invivo.|physchem.|toxprint.|padel.	invivo.|physchem.|toxprint.|padel.	1.5107992841524	1.88554836044183	0.167297180899615
21017	forward	4	invivo.|physchem.|toxprint.|padel.	invivo.|physchem.|toxprint.|padel.	1.78588445122011	2.1813886212341	0.17226288272191
21018	forward	4	invivo.|physchem.|toxprint.|padel.	invivo.|physchem.|toxprint.|padel.	1.88159634461744	2.27046589668984	0.167270035056217
21019	forward	4	invivo.|physchem.|toxprint.|padel.	invivo.|physchem.|toxprint.|padel.	1.59914579424979	1.90214752619355	0.153820673555697
21020	forward	4	invivo.|physchem.|toxprint.|padel.	invivo.|physchem.|toxprint.|padel.	1.5404613170981	1.89184158025727	0.184413683680723
21021	forward	4	invivo.|physchem.|toxprint.|padel.	invivo.|physchem.|toxprint.|padel.	2.02564962905465	2.3671189991627	0.157298135956494
21022	forward	4	invivo.|physchem.|toxprint.|padel.	invivo.|physchem.|toxprint.|padel.	1.7423448807356	2.08510599288579	0.162700258295934
21023	forward	4	invivo.|physchem.|toxprint.|padel.	invivo.|physchem.|toxprint.|padel.	1.550255227156	1.7628218278644	0.108892271636351
21024	forward	4	invivo.|physchem.|toxprint.|padel.	invivo.|physchem.|toxprint.|padel.	1.48347675805869	1.82755101536906	0.197038904512711
21025	forward	4	invivo.|physchem.|toxprint.|padel.	invivo.|physchem.|toxprint.|padel.	1.38701962495077	1.70827399984265	0.164276360191807
21026	forward	4	invivo.|physchem.|toxprint.|padel.	invivo.|physchem.|toxprint.|padel.	1.74503561033808	2.10886653088144	0.173868648144023
21026	forward	8	invivo.|physchem.|toxprint.|padel.|toxcast.	invivo.|physchem.|toxprint.|padel.|toxcast.	1.8069057867412	2.15103773655325	0.179502204903333
21026	forward	12	invivo.|physchem.|toxprint.|padel.|toxcast.|httk.	invivo.|physchem.|toxprint.|padel.|toxcast.|httk.	1.64831157911095	1.95555328555491	0.150692330572353
21027	forward	4	invivo.|physchem.|toxprint.|padel.	invivo.|physchem.|toxprint.|padel.	2.09635839873559	2.46356642291375	0.181052993783751
21028	forward	4	invivo.|physchem.|toxprint.|padel.	invivo.|physchem.|toxprint.|padel.	1.74666550410261	2.05488180187068	0.167936028304944
21028	forward	8	invivo.|physchem.|toxprint.|padel.|toxcast.	invivo.|physchem.|toxprint.|padel.|toxcast.	1.77602709355247	2.08140123404727	0.174156140623477
21029	forward	4	invivo.|physchem.|toxprint.|padel.	invivo.|physchem.|toxprint.|padel.	1.57766718532931	1.85710840136782	0.117535838316945
21029	forward	8	invivo.|physchem.|toxprint.|padel.|toxcast.	invivo.|physchem.|toxprint.|padel.|toxcast.	1.5805399615081	1.84219614150154	0.130403381929077
21030	development	4	invivo.|physchem.|toxprint.|padel.	invivo.|physchem.|toxprint.|padel.	2.0922418258775	2.45928858431312	0.230985695243156
21030	development	8	invivo.|physchem.|toxprint.|padel.|toxcast.	invivo.|physchem.|toxprint.|padel.|toxcast.	2.09371136955045	2.39729725756043	0.236805655679433
21030	development	12	invivo.|physchem.|toxprint.|padel.|toxcast.|httk.	invivo.|physchem.|toxprint.|padel.|toxcast.|httk.	2.11147728715886	2.41354063897124	0.233125930267074
21031	development	4	invivo.|physchem.|toxprint.|padel.	invivo.|physchem.|toxprint.|padel.	1.99310157271106	2.23604191412751	0.127117297113976
21032	forward	4	invivo.|physchem.|toxprint.|padel.	invivo.|physchem.|toxprint.|padel.	1.77056465984546	2.08003007728853	0.173006491917407
21032	forward	8	invivo.|physchem.|toxprint.|padel.|toxcast.	invivo.|physchem.|toxprint.|padel.|toxcast.	1.76188954531653	2.09428904636719	0.180688030178848
21033	forward	4	invivo.|physchem.|toxprint.|padel.	invivo.|physchem.|toxprint.|padel.	1.2012862446478	1.46753830992107	0.131916498337646
21034	forward	4	invivo.|physchem.|toxprint.|padel.	invivo.|physchem.|toxprint.|padel.	1.70469664800069	2.02035385608969	0.143142159815923
21035	forward	4	invivo.|physchem.|toxprint.|padel.	invivo.|physchem.|toxprint.|padel.	1.74005664433108	2.07676402371806	0.159323706203342
21036	forward	4	invivo.|physchem.|toxprint.|padel.	invivo.|physchem.|toxprint.|padel.	1.67707231256417	2.01770190925935	0.180935192625726
21037	forward	4	invivo.|physchem.|toxprint.|padel.	invivo.|physchem.|toxprint.|padel.	1.95649233908091	2.31931219759182	0.15454319933832
21038	forward	4	invivo.|physchem.|toxprint.|padel.	invivo.|physchem.|toxprint.|padel.	1.73488412229223	2.07300231153679	0.151731434447669
21039	forward	4	invivo.|physchem.|toxprint.|padel.	invivo.|physchem.|toxprint.|padel.	1.83000680924782	2.13390438931673	0.157625836214959
21040	forward	4	invivo.|physchem.|toxprint.|padel.	invivo.|physchem.|toxprint.|padel.	1.81837903509271	2.12887234022989	0.16011335839991
21041	forward	4	invivo.|physchem.|toxprint.|padel.	invivo.|physchem.|toxprint.|padel.	2.14038199050363	2.43286939102249	0.128220646140183
21043	forward	4	invivo.|physchem.|toxprint.|padel.	invivo.|physchem.|toxprint.|padel.	2.11715667964631	2.49341923954371	0.200766764963591
21044	forward	4	invivo.|physchem.|toxprint.|padel.	invivo.|physchem.|toxprint.|padel.	2.11274899560964	2.53528914074596	0.19702292050582
21045	forward	4	invivo.|physchem.|toxprint.|padel.	invivo.|physchem.|toxprint.|padel.	1.98954187141442	2.37288249458365	0.16720790364675
21046	forward	4	invivo.|physchem.|toxprint.|padel.	invivo.|physchem.|toxprint.|padel.	1.89322157543538	2.31250469438012	0.180361967812969
21047	forward	4	invivo.|physchem.|toxprint.|padel.	invivo.|physchem.|toxprint.|padel.	1.85575688686541	2.26162284330888	0.170126090965381
21048	forward	4	invivo.|physchem.|toxprint.|padel.	invivo.|physchem.|toxprint.|padel.	1.77452705802722	2.11439483239142	0.152969956324679
21050	forward	4	invivo.|physchem.|toxprint.|padel.	invivo.|physchem.|toxprint.|padel.	1.58250486033255	1.90246595604285	0.153860947178335
21051	forward	4	invivo.|physchem.|toxprint.|padel.	invivo.|physchem.|toxprint.|padel.	1.55081841174949	1.85756353026783	0.149933488664096
21052	forward	4	invivo.|physchem.|toxprint.|padel.	invivo.|physchem.|toxprint.|padel.	1.59759629636375	1.90170631628417	0.147484190192833
21053	forward	4	invivo.|physchem.|toxprint.|padel.	invivo.|physchem.|toxprint.|padel.	1.74151006059113	2.04612780584419	0.14447281287863
21054	forward	4	invivo.|physchem.|toxprint.|padel.	invivo.|physchem.|toxprint.|padel.	1.66084279371015	2.00356587728126	0.184268950481066
21055	forward	4	invivo.|physchem.|toxprint.|padel.	invivo.|physchem.|toxprint.|padel.	1.70521579155927	2.01641071662208	0.144069120788553
21056	forward	4	invivo.|physchem.|toxprint.|padel.	invivo.|physchem.|toxprint.|padel.	1.86140602221369	2.22349469019222	0.16693781648037
21057	forward	4	invivo.|physchem.|toxprint.|padel.	invivo.|physchem.|toxprint.|padel.	1.53826278379146	1.85638843987084	0.187035051723098
21058	forward	4	invivo.|physchem.|toxprint.|padel.	invivo.|physchem.|toxprint.|padel.	2.05656764666717	2.44853835231119	0.187668871566595
21059	forward	4	invivo.|physchem.|toxprint.|padel.	invivo.|physchem.|toxprint.|padel.	1.75224817137112	2.0880360989594	0.162221945945613
21060	forward	4	invivo.|physchem.|toxprint.|padel.	invivo.|physchem.|toxprint.|padel.	1.80096831779548	2.11937639935519	0.167041363241342
21062	forward	4	invivo.|physchem.|toxprint.|padel.	invivo.|physchem.|toxprint.|padel.	1.84954582631171	2.16252788374759	0.153375803358388
21063	forward	4	invivo.|physchem.|toxprint.|padel.	invivo.|physchem.|toxprint.|padel.	1.26583158904871	1.55105268337961	0.133905968684775
21064	forward	4	invivo.|physchem.|toxprint.|padel.	invivo.|physchem.|toxprint.|padel.	1.40572657778731	1.68326890325435	0.139852883052016
21065	forward	4	invivo.|physchem.|toxprint.|padel.	invivo.|physchem.|toxprint.|padel.	1.88672879900343	2.17206971993038	0.151605511115855
21070	forward	4	invivo.|physchem.|toxprint.|padel.	invivo.|physchem.|toxprint.|padel.	1.58007197667344	1.75834701313651	0.0952979281407749
21073	development	4	invivo.|physchem.|toxprint.|padel.	invivo.|physchem.|toxprint.|padel.	1.71560841219001	2.1220859456156	0.200028808525668
21074	forward	4	invivo.|physchem.|toxprint.|padel.	invivo.|physchem.|toxprint.|padel.	0.52457555029378	0.676600323535107	0.108262943980508
21079	forward	4	invivo.|physchem.|toxprint.|padel.	invivo.|physchem.|toxprint.|padel.	1.09411097466586	1.31445474954943	0.124193041576515
21080	forward	4	invivo.|physchem.|toxprint.|padel.	invivo.|physchem.|toxprint.|padel.	1.36126355387686	1.6664020149333	0.169089587980262
21081	development	4	invivo.|physchem.|toxprint.|padel.	invivo.|physchem.|toxprint.|padel.	2.58445677284672	2.82391104588031	0.121597486772501
21086	development	4	invivo.|physchem.|toxprint.|padel.	invivo.|physchem.|toxprint.|padel.	0.316919075566283	0.470660819940484	0.158419926020992
21086	development	8	invivo.|physchem.|toxprint.|padel.|toxcast.	invivo.|physchem.|toxprint.|padel.|toxcast.	0.370449572079999	0.517905175217132	0.145922437994401
21086	development	12	invivo.|physchem.|toxprint.|padel.|toxcast.|httk.	invivo.|physchem.|toxprint.|padel.|toxcast.|httk.	0.413985741538938	0.537501273610365	0.128661711852051
21087	development	4	invivo.|physchem.|toxprint.|padel.	invivo.|physchem.|toxprint.|padel.	1.74360461801748	2.00346449164405	0.143360707152139
21088	forward	4	invivo.|physchem.|toxprint.|padel.	invivo.|physchem.|toxprint.|padel.	1.63996490230933	1.85873416468674	0.162250581349398
21089	forward	4	invivo.|physchem.|toxprint.|padel.	invivo.|physchem.|toxprint.|padel.	1.93350726898895	2.29621954507207	0.17436291404225
21090	forward	4	invivo.|physchem.|toxprint.|padel.	invivo.|physchem.|toxprint.|padel.	1.71839439582464	2.058874828915	0.1576393842801
21091	forward	4	invivo.|physchem.|toxprint.|padel.	invivo.|physchem.|toxprint.|padel.	1.99900478120241	2.32642966717545	0.147191609963447
21092	forward	4	invivo.|physchem.|toxprint.|padel.	invivo.|physchem.|toxprint.|padel.	1.642954292361	1.96254452749162	0.13884697689512
21094	development	4	invivo.|physchem.|toxprint.|padel.	invivo.|physchem.|toxprint.|padel.	1.23468073497489	1.48422443862766	0.207185020577189
21094	development	8	invivo.|physchem.|toxprint.|padel.|toxcast.	invivo.|physchem.|toxprint.|padel.|toxcast.	1.30743403711054	1.51681861249619	0.177782205911978
21094	development	12	invivo.|physchem.|toxprint.|padel.|toxcast.|httk.	invivo.|physchem.|toxprint.|padel.|toxcast.|httk.	1.27068058471877	1.52789076096276	0.196121119627359
21095	forward	4	invivo.|physchem.|toxprint.|padel.	invivo.|physchem.|toxprint.|padel.	1.04592448497006	1.36309194281199	0.138682816311887
21096	forward	4	invivo.|physchem.|toxprint.|padel.	invivo.|physchem.|toxprint.|padel.	1.38356315056412	1.73209564982053	0.14779282922539
21097	development	4	invivo.|physchem.|toxprint.|padel.	invivo.|physchem.|toxprint.|padel.	2.35713299483544	2.51585381972186	0.131893180848468
21097	development	8	invivo.|physchem.|toxprint.|padel.|toxcast.	invivo.|physchem.|toxprint.|padel.|toxcast.	1.99455602577314	2.074897790354	0.0924342648523471
21097	development	12	invivo.|physchem.|toxprint.|padel.|toxcast.|httk.	invivo.|physchem.|toxprint.|padel.|toxcast.|httk.	0.600954821692004	0.822230043507808	0.103455951368248
21100	development	4	invivo.|physchem.|toxprint.|padel.	invivo.|physchem.|toxprint.|padel.	-0.420231754606909	-0.132734774654371	0.192655629608295
21100	development	8	invivo.|physchem.|toxprint.|padel.|toxcast.	invivo.|physchem.|toxprint.|padel.|toxcast.	-0.380714530963108	-0.0910752373400733	0.199039862063075
21100	development	12	invivo.|physchem.|toxprint.|padel.|toxcast.|httk.	invivo.|physchem.|toxprint.|padel.|toxcast.|httk.	-0.327354724599993	-0.0623047083756619	0.189269499377232
21101	forward	4	invivo.|physchem.|toxprint.|padel.	invivo.|physchem.|toxprint.|padel.	2.13788491051901	2.48381268955989	0.175236125020318
21102	development	4	invivo.|physchem.|toxprint.|padel.	invivo.|physchem.|toxprint.|padel.	2.42338093280719	2.86030551028509	0.174303176407311
21103	development	4	invivo.|physchem.|toxprint.|padel.	invivo.|physchem.|toxprint.|padel.	1.24389911739173	1.49746240577693	0.148362343403024
21104	forward	4	invivo.|physchem.|toxprint.|padel.	invivo.|physchem.|toxprint.|padel.	1.30498072651577	1.56886590818795	0.125563842426413
21105	development	4	invivo.|physchem.|toxprint.|padel.	invivo.|physchem.|toxprint.|padel.	1.42353223901187	2.11633827008207	0.323736873230811
21105	development	8	invivo.|physchem.|toxprint.|padel.|toxcast.	invivo.|physchem.|toxprint.|padel.|toxcast.	1.47273369257697	2.1199456528116	0.327964864364018
21105	development	12	invivo.|physchem.|toxprint.|padel.|toxcast.|httk.	invivo.|physchem.|toxprint.|padel.|toxcast.|httk.	1.44614583811078	2.16446712847598	0.346709231057035
21106	development	4	invivo.|physchem.|toxprint.|padel.	invivo.|physchem.|toxprint.|padel.	0.812524641294695	1.16964896150726	0.237428462588561
21106	development	8	invivo.|physchem.|toxprint.|padel.|toxcast.	invivo.|physchem.|toxprint.|padel.|toxcast.	0.812983520269753	1.15362849997615	0.238269820049345
21106	development	12	invivo.|physchem.|toxprint.|padel.|toxcast.|httk.	invivo.|physchem.|toxprint.|padel.|toxcast.|httk.	0.755767351717236	1.11790065306579	0.268664287393472
21111	forward	4	invivo.|physchem.|toxprint.|padel.	invivo.|physchem.|toxprint.|padel.	1.84642877394683	2.23555445218223	0.184757450685498
21116	forward	4	invivo.|physchem.|toxprint.|padel.	invivo.|physchem.|toxprint.|padel.	1.70698183643766	2.03724107789586	0.15533643569509
21117	forward	4	invivo.|physchem.|toxprint.|padel.	invivo.|physchem.|toxprint.|padel.	1.58762665692474	1.92855660669119	0.163525396287966
21120	forward	4	invivo.|physchem.|toxprint.|padel.	invivo.|physchem.|toxprint.|padel.	1.29893465257385	1.5902769105825	0.131325083624932
21122	development	4	invivo.|physchem.|toxprint.|padel.	invivo.|physchem.|toxprint.|padel.	1.81548732129906	2.0957374027814	0.153995971759469
21123	development	4	invivo.|physchem.|toxprint.|padel.	invivo.|physchem.|toxprint.|padel.	1.83307153052389	2.19290344314357	0.170899555506678
21123	development	8	invivo.|physchem.|toxprint.|padel.|toxcast.	invivo.|physchem.|toxprint.|padel.|toxcast.	1.78348675554697	2.11027032645182	0.175439267712352
21124	development	4	invivo.|physchem.|toxprint.|padel.	invivo.|physchem.|toxprint.|padel.	2.24928982726647	2.51571706286803	0.112889795181316
21124	development	8	invivo.|physchem.|toxprint.|padel.|toxcast.	invivo.|physchem.|toxprint.|padel.|toxcast.	2.28211622941895	2.51341601960384	0.101371625982237
21124	development	12	invivo.|physchem.|toxprint.|padel.|toxcast.|httk.	invivo.|physchem.|toxprint.|padel.|toxcast.|httk.	2.26490976882534	2.47488182299951	0.0940348780635003
21125	development	4	invivo.|physchem.|toxprint.|padel.	invivo.|physchem.|toxprint.|padel.	2.71773682112347	3.21781808874782	0.268393470133517
21125	development	8	invivo.|physchem.|toxprint.|padel.|toxcast.	invivo.|physchem.|toxprint.|padel.|toxcast.	2.700064065011	3.10108560037207	0.227571214545961
21125	development	12	invivo.|physchem.|toxprint.|padel.|toxcast.|httk.	invivo.|physchem.|toxprint.|padel.|toxcast.|httk.	2.71706330583852	3.02113468863678	0.208481268308451
21126	forward	4	invivo.|physchem.|toxprint.|padel.	invivo.|physchem.|toxprint.|padel.	1.3757189941367	1.5330768506954	0.0922908727787556
21126	forward	8	invivo.|physchem.|toxprint.|padel.|toxcast.	invivo.|physchem.|toxprint.|padel.|toxcast.	1.58624603991329	1.76004575409805	0.114133855387143
21128	forward	4	invivo.|physchem.|toxprint.|padel.	invivo.|physchem.|toxprint.|padel.	1.50822476083581	1.87754409598572	0.170283167565816
21129	forward	4	invivo.|physchem.|toxprint.|padel.	invivo.|physchem.|toxprint.|padel.	1.26730139570378	1.49699253616451	0.115915559778618
21130	forward	4	invivo.|physchem.|toxprint.|padel.	invivo.|physchem.|toxprint.|padel.	1.57518384413639	1.85616242050733	0.173952122971814
21131	development	4	invivo.|physchem.|toxprint.|padel.	invivo.|physchem.|toxprint.|padel.	2.09552341710939	2.24817321142039	0.0718805303429683
21134	forward	4	invivo.|physchem.|toxprint.|padel.	invivo.|physchem.|toxprint.|padel.	1.20278290681464	1.42351265329723	0.127755807756748
21135	development	4	invivo.|physchem.|toxprint.|padel.	invivo.|physchem.|toxprint.|padel.	1.82210986848175	1.98907258533824	0.11751621328791
21135	development	8	invivo.|physchem.|toxprint.|padel.|toxcast.	invivo.|physchem.|toxprint.|padel.|toxcast.	1.74974695048693	1.96210254990017	0.143332701636419
21136	development	4	invivo.|physchem.|toxprint.|padel.	invivo.|physchem.|toxprint.|padel.	1.59271690402503	1.93662270158204	0.227548168596793
21137	forward	4	invivo.|physchem.|toxprint.|padel.	invivo.|physchem.|toxprint.|padel.	1.65414909364268	1.80575395678107	0.0787951699174624
21137	forward	8	invivo.|physchem.|toxprint.|padel.|toxcast.	invivo.|physchem.|toxprint.|padel.|toxcast.	1.64018543777757	1.83368047482785	0.0991965701242526
21138	development	4	invivo.|physchem.|toxprint.|padel.	invivo.|physchem.|toxprint.|padel.	1.31742324386596	1.46572071613097	0.104924342139479
21142	development	4	invivo.|physchem.|toxprint.|padel.	invivo.|physchem.|toxprint.|padel.	2.33767761612966	2.6411793681588	0.144314111404556
21145	forward	4	invivo.|physchem.|toxprint.|padel.	invivo.|physchem.|toxprint.|padel.	1.78349403725451	2.10178573893547	0.147583712637296
21146	forward	4	invivo.|physchem.|toxprint.|padel.	invivo.|physchem.|toxprint.|padel.	1.37515324291542	1.69233391491696	0.133201532214844
21147	forward	4	invivo.|physchem.|toxprint.|padel.	invivo.|physchem.|toxprint.|padel.	1.86123523510497	2.05325845820859	0.0971942983689004
21151	development	4	invivo.|physchem.|toxprint.|padel.	invivo.|physchem.|toxprint.|padel.	2.30394799984399	2.40732141787553	0.0757972373694602
21151	development	8	invivo.|physchem.|toxprint.|padel.|toxcast.	invivo.|physchem.|toxprint.|padel.|toxcast.	2.33234913276789	2.41517236641677	0.0688351360354959
21151	development	12	invivo.|physchem.|toxprint.|padel.|toxcast.|httk.	invivo.|physchem.|toxprint.|padel.|toxcast.|httk.	2.32979463029371	2.40634043748058	0.0621040121729022
21152	forward	4	invivo.|physchem.|toxprint.|padel.	invivo.|physchem.|toxprint.|padel.	2.113860252281	2.31104604409368	0.0872402929169183
21156	forward	4	invivo.|physchem.|toxprint.|padel.	invivo.|physchem.|toxprint.|padel.	0.61478998005242	0.937569059019537	0.170365343329151
21158	forward	4	invivo.|physchem.|toxprint.|padel.	invivo.|physchem.|toxprint.|padel.	2.04664913637913	2.25236161336799	0.119974382392982
21159	development	4	invivo.|physchem.|toxprint.|padel.	invivo.|physchem.|toxprint.|padel.	2.37498764557813	2.71467845725867	0.132398718351022
21160	development	4	invivo.|physchem.|toxprint.|padel.	invivo.|physchem.|toxprint.|padel.	1.91044638689745	2.59882863420306	0.344673594010882
21160	development	8	invivo.|physchem.|toxprint.|padel.|toxcast.	invivo.|physchem.|toxprint.|padel.|toxcast.	1.91271281464758	2.5524421445069	0.302702501929794
21160	development	12	invivo.|physchem.|toxprint.|padel.|toxcast.|httk.	invivo.|physchem.|toxprint.|padel.|toxcast.|httk.	1.94705589660377	2.58438545059017	0.278816147480264
21164	forward	4	invivo.|physchem.|toxprint.|padel.	invivo.|physchem.|toxprint.|padel.	1.83296886851764	2.1344581343718	0.131034229841825
21164	forward	8	invivo.|physchem.|toxprint.|padel.|toxcast.	invivo.|physchem.|toxprint.|padel.|toxcast.	1.87084739708679	2.1974172024248	0.14795687915078
21165	forward	4	invivo.|physchem.|toxprint.|padel.	invivo.|physchem.|toxprint.|padel.	1.87426305581022	2.20378830025706	0.150101175259585
21166	development	4	invivo.|physchem.|toxprint.|padel.	invivo.|physchem.|toxprint.|padel.	1.51906749158797	2.1235956498172	0.260102531248283
21166	development	8	invivo.|physchem.|toxprint.|padel.|toxcast.	invivo.|physchem.|toxprint.|padel.|toxcast.	1.57233304305862	2.10205567043916	0.250854827622337
21166	development	12	invivo.|physchem.|toxprint.|padel.|toxcast.|httk.	invivo.|physchem.|toxprint.|padel.|toxcast.|httk.	1.58991917888964	2.08621451630578	0.2376308040769
21168	forward	4	invivo.|physchem.|toxprint.|padel.	invivo.|physchem.|toxprint.|padel.	1.48895044351346	1.7710931168625	0.123614109292376
21171	forward	4	invivo.|physchem.|toxprint.|padel.	invivo.|physchem.|toxprint.|padel.	1.94784498907173	2.26746621621529	0.124699807210624
21179	forward	4	invivo.|physchem.|toxprint.|padel.	invivo.|physchem.|toxprint.|padel.	1.72472064422835	2.02259995585676	0.142405423632904
21181	forward	4	invivo.|physchem.|toxprint.|padel.	invivo.|physchem.|toxprint.|padel.	1.54561317681632	1.86945824710894	0.159720291094289
21182	forward	4	invivo.|physchem.|toxprint.|padel.	invivo.|physchem.|toxprint.|padel.	1.5317107839371	1.80482791267448	0.129281946606332
21188	development	4	invivo.|physchem.|toxprint.|padel.	invivo.|physchem.|toxprint.|padel.	2.03394363319569	2.41268603049959	0.172881053707776
21189	forward	4	invivo.|physchem.|toxprint.|padel.	invivo.|physchem.|toxprint.|padel.	1.49190198628598	1.83229114385018	0.165800643752082
21192	development	4	invivo.|physchem.|toxprint.|padel.	invivo.|physchem.|toxprint.|padel.	0.936862776309122	1.20257765950594	0.119852616887765
21193	forward	4	invivo.|physchem.|toxprint.|padel.	invivo.|physchem.|toxprint.|padel.	1.67650127281642	1.96394101703978	0.122182680826477
21195	forward	4	invivo.|physchem.|toxprint.|padel.	invivo.|physchem.|toxprint.|padel.	1.87200313742809	2.16337931889349	0.14907791029386
21195	forward	8	invivo.|physchem.|toxprint.|padel.|toxcast.	invivo.|physchem.|toxprint.|padel.|toxcast.	1.02906148201671	1.3483192762485	0.176761115081857
21196	development	4	invivo.|physchem.|toxprint.|padel.	invivo.|physchem.|toxprint.|padel.	1.48134701596662	1.9089172841532	0.272339177719488
21196	development	8	invivo.|physchem.|toxprint.|padel.|toxcast.	invivo.|physchem.|toxprint.|padel.|toxcast.	1.49030316173243	1.89068555827767	0.265928427972432
21196	development	12	invivo.|physchem.|toxprint.|padel.|toxcast.|httk.	invivo.|physchem.|toxprint.|padel.|toxcast.|httk.	1.55049868404201	1.91918356177571	0.251334314576463
21197	forward	4	invivo.|physchem.|toxprint.|padel.	invivo.|physchem.|toxprint.|padel.	1.95053642515675	2.19212970933339	0.101420189095909
21199	forward	4	invivo.|physchem.|toxprint.|padel.	invivo.|physchem.|toxprint.|padel.	1.49542923159104	1.81972688205438	0.168027392725676
21200	forward	4	invivo.|physchem.|toxprint.|padel.	invivo.|physchem.|toxprint.|padel.	1.70161606114519	2.0335722184401	0.139253808773308
21201	development	4	invivo.|physchem.|toxprint.|padel.	invivo.|physchem.|toxprint.|padel.	2.70407444090258	3.1673019206073	0.314766209669325
21201	development	8	invivo.|physchem.|toxprint.|padel.|toxcast.	invivo.|physchem.|toxprint.|padel.|toxcast.	2.75549978936121	3.14461389800176	0.283375514325926
21202	forward	4	invivo.|physchem.|toxprint.|padel.	invivo.|physchem.|toxprint.|padel.	1.85766899196348	2.11509707714121	0.130128802612717
21203	forward	4	invivo.|physchem.|toxprint.|padel.	invivo.|physchem.|toxprint.|padel.	1.80958367056799	2.1741908418344	0.173655844291098
21204	forward	4	invivo.|physchem.|toxprint.|padel.	invivo.|physchem.|toxprint.|padel.	2.03114583655184	2.33696608557375	0.136970582305296
21205	forward	4	invivo.|physchem.|toxprint.|padel.	invivo.|physchem.|toxprint.|padel.	1.51946836996868	1.79219870960579	0.104423412339214
21206	development	4	invivo.|physchem.|toxprint.|padel.	invivo.|physchem.|toxprint.|padel.	2.9244975598314	3.24140474656807	0.157417398367551
21206	development	8	invivo.|physchem.|toxprint.|padel.|toxcast.	invivo.|physchem.|toxprint.|padel.|toxcast.	3.0179330604876	3.24126217602625	0.151252793837203
21207	forward	4	invivo.|physchem.|toxprint.|padel.	invivo.|physchem.|toxprint.|padel.	1.83223485333959	2.10519313654176	0.107318954815866
21209	development	4	invivo.|physchem.|toxprint.|padel.	invivo.|physchem.|toxprint.|padel.	0.311721483489737	0.679223741499307	0.228479960180846
21209	development	8	invivo.|physchem.|toxprint.|padel.|toxcast.	invivo.|physchem.|toxprint.|padel.|toxcast.	0.312419624242178	0.685226927281906	0.271524246248084
21209	development	12	invivo.|physchem.|toxprint.|padel.|toxcast.|httk.	invivo.|physchem.|toxprint.|padel.|toxcast.|httk.	0.00446103572756384	0.364406170562876	0.259056299496594
21210	forward	4	invivo.|physchem.|toxprint.|padel.	invivo.|physchem.|toxprint.|padel.	1.50947450827101	1.92575829532435	0.193577038098815
21212	forward	4	invivo.|physchem.|toxprint.|padel.	invivo.|physchem.|toxprint.|padel.	2.36006067868319	2.7162236193604	0.223267520851203
21214	forward	4	invivo.|physchem.|toxprint.|padel.	invivo.|physchem.|toxprint.|padel.	2.08993356573916	2.25594108186271	0.187593417439377
21215	forward	4	invivo.|physchem.|toxprint.|padel.	invivo.|physchem.|toxprint.|padel.	1.63627482287048	1.86447172449125	0.119930835159453
21217	development	4	invivo.|physchem.|toxprint.|padel.	invivo.|physchem.|toxprint.|padel.	1.45074085993426	1.70062753462139	0.149544182912337
21217	development	8	invivo.|physchem.|toxprint.|padel.|toxcast.	invivo.|physchem.|toxprint.|padel.|toxcast.	1.47890030017555	1.75790295942306	0.176593718327153
21217	development	12	invivo.|physchem.|toxprint.|padel.|toxcast.|httk.	invivo.|physchem.|toxprint.|padel.|toxcast.|httk.	1.4940669153119	1.82651735162104	0.200533085932224
21218	development	4	invivo.|physchem.|toxprint.|padel.	invivo.|physchem.|toxprint.|padel.	2.26713452669791	2.488954426209	0.194874718548781
21218	development	8	invivo.|physchem.|toxprint.|padel.|toxcast.	invivo.|physchem.|toxprint.|padel.|toxcast.	2.06178665627534	2.33054191352673	0.248349601142853
21218	development	12	invivo.|physchem.|toxprint.|padel.|toxcast.|httk.	invivo.|physchem.|toxprint.|padel.|toxcast.|httk.	1.87546417601469	2.15059091028945	0.156966215231106
21227	development	4	invivo.|physchem.|toxprint.|padel.	invivo.|physchem.|toxprint.|padel.	2.00865565571755	2.21895705979345	0.109199539099696
21233	development	4	invivo.|physchem.|toxprint.|padel.	invivo.|physchem.|toxprint.|padel.	2.4633907348347	2.90289082874179	0.205668100893247
21235	development	4	invivo.|physchem.|toxprint.|padel.	invivo.|physchem.|toxprint.|padel.	2.36105177276641	2.65686957438685	0.123854437162546
21236	forward	4	invivo.|physchem.|toxprint.|padel.	invivo.|physchem.|toxprint.|padel.	1.97259264870018	2.26169716857555	0.151105302030539
21237	development	4	invivo.|physchem.|toxprint.|padel.	invivo.|physchem.|toxprint.|padel.	0.461442863685763	0.573259960699619	0.0730607102488588
21237	development	8	invivo.|physchem.|toxprint.|padel.|toxcast.	invivo.|physchem.|toxprint.|padel.|toxcast.	0.30739164018989	0.421943788150597	0.0812574365577282
21237	development	12	invivo.|physchem.|toxprint.|padel.|toxcast.|httk.	invivo.|physchem.|toxprint.|padel.|toxcast.|httk.	-0.673697135054319	-0.523784908826715	0.11842105093807
21238	development	4	invivo.|physchem.|toxprint.|padel.	invivo.|physchem.|toxprint.|padel.	1.90500524001014	2.19451476816131	0.126251859237749
21238	development	8	invivo.|physchem.|toxprint.|padel.|toxcast.	invivo.|physchem.|toxprint.|padel.|toxcast.	1.80067274451677	2.13245520134002	0.141598164658915
21238	development	12	invivo.|physchem.|toxprint.|padel.|toxcast.|httk.	invivo.|physchem.|toxprint.|padel.|toxcast.|httk.	1.70889718775887	2.0716717584652	0.159776270710609
21239	development	4	invivo.|physchem.|toxprint.|padel.	invivo.|physchem.|toxprint.|padel.	0.804600847013796	0.966614264074566	0.128528935669988
21239	development	8	invivo.|physchem.|toxprint.|padel.|toxcast.	invivo.|physchem.|toxprint.|padel.|toxcast.	0.809962336250401	1.06615346226423	0.176406826802968
21239	development	12	invivo.|physchem.|toxprint.|padel.|toxcast.|httk.	invivo.|physchem.|toxprint.|padel.|toxcast.|httk.	0.627260059416302	0.907231822125739	0.189820417456262
21243	development	4	invivo.|physchem.|toxprint.|padel.	invivo.|physchem.|toxprint.|padel.	1.43153704956981	1.77203131136784	0.25070729306186
21244	development	4	invivo.|physchem.|toxprint.|padel.	invivo.|physchem.|toxprint.|padel.	1.89966445401451	2.054885660564	0.11473622469583
21244	development	8	invivo.|physchem.|toxprint.|padel.|toxcast.	invivo.|physchem.|toxprint.|padel.|toxcast.	1.71811834093181	1.91691720957023	0.104117482178707
21244	development	12	invivo.|physchem.|toxprint.|padel.|toxcast.|httk.	invivo.|physchem.|toxprint.|padel.|toxcast.|httk.	1.40143206248035	1.60640605567753	0.106549890127618
21245	forward	4	invivo.|physchem.|toxprint.|padel.	invivo.|physchem.|toxprint.|padel.	1.58240022017517	1.90883673982162	0.162990422366347
21248	development	4	invivo.|physchem.|toxprint.|padel.	invivo.|physchem.|toxprint.|padel.	0.403717965002689	0.757484129334349	0.235265014602347
21248	development	8	invivo.|physchem.|toxprint.|padel.|toxcast.	invivo.|physchem.|toxprint.|padel.|toxcast.	0.43125434565351	0.8410977812676	0.278736832594863
21248	development	12	invivo.|physchem.|toxprint.|padel.|toxcast.|httk.	invivo.|physchem.|toxprint.|padel.|toxcast.|httk.	0.478593176777979	0.933998803346904	0.31456769738954
21251	forward	4	invivo.|physchem.|toxprint.|padel.	invivo.|physchem.|toxprint.|padel.	2.2448312544664	2.47665636710638	0.130867552736824
21254	forward	4	invivo.|physchem.|toxprint.|padel.	invivo.|physchem.|toxprint.|padel.	1.79756896601611	2.11341750168917	0.125518117261656
21254	forward	8	invivo.|physchem.|toxprint.|padel.|toxcast.	invivo.|physchem.|toxprint.|padel.|toxcast.	1.7839664328543	2.06710565531353	0.121586699538544
21254	forward	12	invivo.|physchem.|toxprint.|padel.|toxcast.|httk.	invivo.|physchem.|toxprint.|padel.|toxcast.|httk.	1.67754927386066	1.99007400016741	0.150865937298844
21255	forward	4	invivo.|physchem.|toxprint.|padel.	invivo.|physchem.|toxprint.|padel.	2.08788412043453	2.39312791712077	0.17316106466229
21256	development	4	invivo.|physchem.|toxprint.|padel.	invivo.|physchem.|toxprint.|padel.	2.15997701053055	2.50678230731884	0.195614572788762
21256	development	8	invivo.|physchem.|toxprint.|padel.|toxcast.	invivo.|physchem.|toxprint.|padel.|toxcast.	2.12079018079147	2.45895594732957	0.21052915219041
21256	development	12	invivo.|physchem.|toxprint.|padel.|toxcast.|httk.	invivo.|physchem.|toxprint.|padel.|toxcast.|httk.	2.06631446715241	2.33716871601507	0.177819741073197
21258	development	4	invivo.|physchem.|toxprint.|padel.	invivo.|physchem.|toxprint.|padel.	1.74723559698024	2.06806701862915	0.15016800776132
21262	forward	4	invivo.|physchem.|toxprint.|padel.	invivo.|physchem.|toxprint.|padel.	0.845648802202029	1.03750911446803	0.110100964343685
21263	forward	4	invivo.|physchem.|toxprint.|padel.	invivo.|physchem.|toxprint.|padel.	0.73548027027708	0.951842107690233	0.116731348318721
21267	forward	4	invivo.|physchem.|toxprint.|padel.	invivo.|physchem.|toxprint.|padel.	1.97610996287919	2.26431546756909	0.130742824849014
21268	development	4	invivo.|physchem.|toxprint.|padel.	invivo.|physchem.|toxprint.|padel.	0.959289963743835	1.52319880974601	0.385935945301121
21268	development	8	invivo.|physchem.|toxprint.|padel.|toxcast.	invivo.|physchem.|toxprint.|padel.|toxcast.	0.91613097315772	1.49102576835169	0.409863833272906
21268	development	12	invivo.|physchem.|toxprint.|padel.|toxcast.|httk.	invivo.|physchem.|toxprint.|padel.|toxcast.|httk.	0.954990291564415	1.52392868708207	0.415706899588488
21277	development	4	invivo.|physchem.|toxprint.|padel.	invivo.|physchem.|toxprint.|padel.	2.65581700017413	3.21217263944575	0.222668676871781
21277	development	8	invivo.|physchem.|toxprint.|padel.|toxcast.	invivo.|physchem.|toxprint.|padel.|toxcast.	2.65898645221548	3.12431058182583	0.213042478372928
21280	forward	4	invivo.|physchem.|toxprint.|padel.	invivo.|physchem.|toxprint.|padel.	1.46745004006525	1.62755350377193	0.139898578856965
21284	forward	4	invivo.|physchem.|toxprint.|padel.	invivo.|physchem.|toxprint.|padel.	1.90058659540143	2.20717651181597	0.139148163426773
21286	development	4	invivo.|physchem.|toxprint.|padel.	invivo.|physchem.|toxprint.|padel.	2.3177516594939	2.67082251985389	0.157120363986473
21286	development	8	invivo.|physchem.|toxprint.|padel.|toxcast.	invivo.|physchem.|toxprint.|padel.|toxcast.	2.4343680101269	2.68374649561131	0.124205233761821
21287	development	4	invivo.|physchem.|toxprint.|padel.	invivo.|physchem.|toxprint.|padel.	1.99392028688855	2.24130115478837	0.119744346524791
21289	forward	4	invivo.|physchem.|toxprint.|padel.	invivo.|physchem.|toxprint.|padel.	1.09928824023037	1.41721714092123	0.133184113811104
21290	forward	4	invivo.|physchem.|toxprint.|padel.	invivo.|physchem.|toxprint.|padel.	2.1012646575962	2.37171454176357	0.177819500841722
21292	forward	4	invivo.|physchem.|toxprint.|padel.	invivo.|physchem.|toxprint.|padel.	2.09094617726215	2.35780532803183	0.173394900380167
21294	forward	4	invivo.|physchem.|toxprint.|padel.	invivo.|physchem.|toxprint.|padel.	1.74918062232985	2.00411227033032	0.141531396882607
21295	forward	4	invivo.|physchem.|toxprint.|padel.	invivo.|physchem.|toxprint.|padel.	1.98248616969138	2.17300040461803	0.172464575405545
21296	forward	4	invivo.|physchem.|toxprint.|padel.	invivo.|physchem.|toxprint.|padel.	1.89019716403475	2.19182631700386	0.140911377369119
21299	forward	4	invivo.|physchem.|toxprint.|padel.	invivo.|physchem.|toxprint.|padel.	1.36003570740053	1.66986361901842	0.146341947380822
21301	development	4	invivo.|physchem.|toxprint.|padel.	invivo.|physchem.|toxprint.|padel.	1.274892310252	1.56220555281203	0.119986078008787
21301	development	8	invivo.|physchem.|toxprint.|padel.|toxcast.	invivo.|physchem.|toxprint.|padel.|toxcast.	1.34562581621124	1.61315207926148	0.124402674180643
21301	development	12	invivo.|physchem.|toxprint.|padel.|toxcast.|httk.	invivo.|physchem.|toxprint.|padel.|toxcast.|httk.	1.39811578545527	1.71433659196915	0.140001907231758
21304	forward	4	invivo.|physchem.|toxprint.|padel.	invivo.|physchem.|toxprint.|padel.	2.05699510714173	2.48843766193683	0.200836155848177
21305	forward	4	invivo.|physchem.|toxprint.|padel.	invivo.|physchem.|toxprint.|padel.	1.83563596123271	2.20230390978377	0.165056746204723
21306	forward	4	invivo.|physchem.|toxprint.|padel.	invivo.|physchem.|toxprint.|padel.	0.015564366193958	0.179378846729567	0.0873768563288982
21309	forward	4	invivo.|physchem.|toxprint.|padel.	invivo.|physchem.|toxprint.|padel.	1.59736767677748	1.99024614789791	0.179045098111596
21310	forward	4	invivo.|physchem.|toxprint.|padel.	invivo.|physchem.|toxprint.|padel.	2.06709052249381	2.34727871243525	0.170294303036931
21311	forward	4	invivo.|physchem.|toxprint.|padel.	invivo.|physchem.|toxprint.|padel.	1.51633558965084	1.73859172873724	0.103981166111237
21311	forward	8	invivo.|physchem.|toxprint.|padel.|toxcast.	invivo.|physchem.|toxprint.|padel.|toxcast.	1.23431001252772	1.49264769101812	0.128826279342405
21313	forward	4	invivo.|physchem.|toxprint.|padel.	invivo.|physchem.|toxprint.|padel.	1.44200498123975	1.81583614714694	0.203713334387141
21314	forward	4	invivo.|physchem.|toxprint.|padel.	invivo.|physchem.|toxprint.|padel.	1.38649670830959	1.66058604786104	0.12071188428475
21315	development	4	invivo.|physchem.|toxprint.|padel.	invivo.|physchem.|toxprint.|padel.	-2.33039592309318	-2.24381682441326	0.0862415658209501
21316	forward	4	invivo.|physchem.|toxprint.|padel.	invivo.|physchem.|toxprint.|padel.	0.9732738168129	1.21722249764323	0.143592288037355
21317	forward	4	invivo.|physchem.|toxprint.|padel.	invivo.|physchem.|toxprint.|padel.	1.47025572447025	1.79699492472682	0.135183403172235
21318	development	4	invivo.|physchem.|toxprint.|padel.	invivo.|physchem.|toxprint.|padel.	1.3731077135426	1.64939491423302	0.139140869576764
21319	forward	4	invivo.|physchem.|toxprint.|padel.	invivo.|physchem.|toxprint.|padel.	1.65367264181497	1.96042819407123	0.131143153742661
21320	development	4	invivo.|physchem.|toxprint.|padel.	invivo.|physchem.|toxprint.|padel.	0.86424235661497	1.14055310556134	0.147176104091935
21321	development	4	invivo.|physchem.|toxprint.|padel.	invivo.|physchem.|toxprint.|padel.	2.43182572050834	2.51721101709645	0.0866730209689439
21322	development	4	invivo.|physchem.|toxprint.|padel.	invivo.|physchem.|toxprint.|padel.	1.42386771729422	1.62134046818664	0.11658886064159
21322	development	8	invivo.|physchem.|toxprint.|padel.|toxcast.	invivo.|physchem.|toxprint.|padel.|toxcast.	1.34359443789866	1.54770985805977	0.136049563036674
21324	forward	4	invivo.|physchem.|toxprint.|padel.	invivo.|physchem.|toxprint.|padel.	1.55228083061566	1.78640640657922	0.113890135515142
21325	forward	4	invivo.|physchem.|toxprint.|padel.	invivo.|physchem.|toxprint.|padel.	1.60089623595657	1.77970847367204	0.0994444917575848
21326	forward	4	invivo.|physchem.|toxprint.|padel.	invivo.|physchem.|toxprint.|padel.	1.72382087907037	2.05152186181641	0.162544773737133
21327	development	4	invivo.|physchem.|toxprint.|padel.	invivo.|physchem.|toxprint.|padel.	1.11138943843085	1.41889003102989	0.11777561031446
21328	forward	4	invivo.|physchem.|toxprint.|padel.	invivo.|physchem.|toxprint.|padel.	1.86829723461527	2.16143814726854	0.123639711488643
21330	development	4	invivo.|physchem.|toxprint.|padel.	invivo.|physchem.|toxprint.|padel.	1.08689723371522	1.16991717848484	0.0562131894625678
21332	development	4	invivo.|physchem.|toxprint.|padel.	invivo.|physchem.|toxprint.|padel.	1.04650533473256	1.28582333939454	0.11626709259145
21332	development	8	invivo.|physchem.|toxprint.|padel.|toxcast.	invivo.|physchem.|toxprint.|padel.|toxcast.	0.746022988814513	0.958025375812823	0.135096689714513
21332	development	12	invivo.|physchem.|toxprint.|padel.|toxcast.|httk.	invivo.|physchem.|toxprint.|padel.|toxcast.|httk.	0.443128900536804	0.654055295240512	0.126603699395129
21333	forward	4	invivo.|physchem.|toxprint.|padel.	invivo.|physchem.|toxprint.|padel.	1.1713290224042	1.45977550773936	0.129457824479211
21334	forward	4	invivo.|physchem.|toxprint.|padel.	invivo.|physchem.|toxprint.|padel.	1.23313801932127	1.4228718752813	0.118934173211057
21335	forward	4	invivo.|physchem.|toxprint.|padel.	invivo.|physchem.|toxprint.|padel.	1.25363424866659	1.58009626958035	0.142006786312663
21336	development	4	invivo.|physchem.|toxprint.|padel.	invivo.|physchem.|toxprint.|padel.	1.74536638391249	1.90540021669963	0.120712370958401
21336	development	8	invivo.|physchem.|toxprint.|padel.|toxcast.	invivo.|physchem.|toxprint.|padel.|toxcast.	1.74159967238171	1.90134751097871	0.12970260820382
21336	development	12	invivo.|physchem.|toxprint.|padel.|toxcast.|httk.	invivo.|physchem.|toxprint.|padel.|toxcast.|httk.	1.56008623786113	1.80778202054597	0.194744066921923
21337	development	4	invivo.|physchem.|toxprint.|padel.	invivo.|physchem.|toxprint.|padel.	1.53279356293936	1.83669131109607	0.167759938824862
21337	development	8	invivo.|physchem.|toxprint.|padel.|toxcast.	invivo.|physchem.|toxprint.|padel.|toxcast.	1.54354906980415	1.84517826147686	0.177300078610894
21337	development	12	invivo.|physchem.|toxprint.|padel.|toxcast.|httk.	invivo.|physchem.|toxprint.|padel.|toxcast.|httk.	1.56796955851675	1.87993534109982	0.188272359177598
21339	forward	4	invivo.|physchem.|toxprint.|padel.	invivo.|physchem.|toxprint.|padel.	0.390618769375271	0.62427851497154	0.122840723774399
21340	forward	4	invivo.|physchem.|toxprint.|padel.	invivo.|physchem.|toxprint.|padel.	1.11980770275877	1.37409983101625	0.113589400995744
21341	development	4	invivo.|physchem.|toxprint.|padel.	invivo.|physchem.|toxprint.|padel.	1.41362552239477	1.63196471031221	0.110130183669068
21342	forward	4	invivo.|physchem.|toxprint.|padel.	invivo.|physchem.|toxprint.|padel.	1.58055139572783	1.90918196682907	0.145483144666607
21344	forward	4	invivo.|physchem.|toxprint.|padel.	invivo.|physchem.|toxprint.|padel.	1.23084457880118	1.48341250466407	0.140113622194537
21346	forward	4	invivo.|physchem.|toxprint.|padel.	invivo.|physchem.|toxprint.|padel.	1.05722499622554	1.28279066545117	0.118042330975124
21348	forward	4	invivo.|physchem.|toxprint.|padel.	invivo.|physchem.|toxprint.|padel.	1.23886921674584	1.46261561212918	0.109407322293287
21355	forward	4	invivo.|physchem.|toxprint.|padel.	invivo.|physchem.|toxprint.|padel.	1.35176443181219	1.64045008020571	0.121932255503601
21358	development	4	invivo.|physchem.|toxprint.|padel.	invivo.|physchem.|toxprint.|padel.	2.67615069816388	3.17818057296905	0.246063950388204
21358	development	8	invivo.|physchem.|toxprint.|padel.|toxcast.	invivo.|physchem.|toxprint.|padel.|toxcast.	2.73977590172145	3.11225309164048	0.228226490480717
21359	forward	4	invivo.|physchem.|toxprint.|padel.	invivo.|physchem.|toxprint.|padel.	2.2334186363588	2.6154717501421	0.198049615366791
21360	forward	4	invivo.|physchem.|toxprint.|padel.	invivo.|physchem.|toxprint.|padel.	1.89698086997834	2.23828737292224	0.14465187195362
21362	development	4	invivo.|physchem.|toxprint.|padel.	invivo.|physchem.|toxprint.|padel.	1.73834376547541	1.98305653672094	0.134640061462031
21364	development	4	invivo.|physchem.|toxprint.|padel.	invivo.|physchem.|toxprint.|padel.	1.78219643067325	2.01950470939673	0.108528787942432
21366	forward	4	invivo.|physchem.|toxprint.|padel.	invivo.|physchem.|toxprint.|padel.	1.62692497047475	1.9150583715562	0.149122315563993
21370	forward	4	invivo.|physchem.|toxprint.|padel.	invivo.|physchem.|toxprint.|padel.	1.55204833730303	1.74642650894854	0.155392281028701
21372	forward	4	invivo.|physchem.|toxprint.|padel.	invivo.|physchem.|toxprint.|padel.	1.4957167828316	1.65287428094082	0.12735129197787
21373	development	4	invivo.|physchem.|toxprint.|padel.	invivo.|physchem.|toxprint.|padel.	1.37267518474392	1.60685575532723	0.159741777718817
21374	forward	4	invivo.|physchem.|toxprint.|padel.	invivo.|physchem.|toxprint.|padel.	1.4414706972168	1.65638731201471	0.101748099005711
21375	forward	4	invivo.|physchem.|toxprint.|padel.	invivo.|physchem.|toxprint.|padel.	2.19874285827972	2.50708643704393	0.126257218263168
21376	forward	4	invivo.|physchem.|toxprint.|padel.	invivo.|physchem.|toxprint.|padel.	1.41728573773665	1.64466907766087	0.181066472167325
21377	forward	4	invivo.|physchem.|toxprint.|padel.	invivo.|physchem.|toxprint.|padel.	0.867002437112995	1.11270263442107	0.127186748013162
21378	development	4	invivo.|physchem.|toxprint.|padel.	invivo.|physchem.|toxprint.|padel.	1.21781881331787	1.52589106333226	0.14706092183793
21378	development	8	invivo.|physchem.|toxprint.|padel.|toxcast.	invivo.|physchem.|toxprint.|padel.|toxcast.	1.20502238459	1.52890949806916	0.177358671740363
21379	forward	4	invivo.|physchem.|toxprint.|padel.	invivo.|physchem.|toxprint.|padel.	1.65847870126562	1.95189975479982	0.130109388777743
21380	development	4	invivo.|physchem.|toxprint.|padel.	invivo.|physchem.|toxprint.|padel.	1.46044163230222	1.7845851167844	0.136991329112983
21381	development	4	invivo.|physchem.|toxprint.|padel.	invivo.|physchem.|toxprint.|padel.	1.98615366187404	2.28051878197628	0.124277349773405
21383	development	4	invivo.|physchem.|toxprint.|padel.	invivo.|physchem.|toxprint.|padel.	2.16979883363613	2.5861022272104	0.160227343897759
21384	forward	4	invivo.|physchem.|toxprint.|padel.	invivo.|physchem.|toxprint.|padel.	1.36185233642907	1.58771184862695	0.110389327862844
21385	development	4	invivo.|physchem.|toxprint.|padel.	invivo.|physchem.|toxprint.|padel.	1.72155388668769	1.84322914680118	0.109783021363201
21385	development	8	invivo.|physchem.|toxprint.|padel.|toxcast.	invivo.|physchem.|toxprint.|padel.|toxcast.	1.75174793831917	1.86932632079289	0.114776094202891
21386	development	4	invivo.|physchem.|toxprint.|padel.	invivo.|physchem.|toxprint.|padel.	2.4124146685359	2.93468618059976	0.217880536396738
21386	development	8	invivo.|physchem.|toxprint.|padel.|toxcast.	invivo.|physchem.|toxprint.|padel.|toxcast.	2.50730887492029	2.88545084106132	0.179804122307199
21386	development	12	invivo.|physchem.|toxprint.|padel.|toxcast.|httk.	invivo.|physchem.|toxprint.|padel.|toxcast.|httk.	2.47728779501869	2.83121654220402	0.192751748277895
21387	forward	4	invivo.|physchem.|toxprint.|padel.	invivo.|physchem.|toxprint.|padel.	1.34370711950862	1.92833900089252	0.22223153482358
21388	forward	4	invivo.|physchem.|toxprint.|padel.	invivo.|physchem.|toxprint.|padel.	1.33940264798409	2.02740035188643	0.257321186287557
21389	development	4	invivo.|physchem.|toxprint.|padel.	invivo.|physchem.|toxprint.|padel.	1.3766903268939	1.62745337904727	0.133541004984481
21389	development	8	invivo.|physchem.|toxprint.|padel.|toxcast.	invivo.|physchem.|toxprint.|padel.|toxcast.	1.4085943952335	1.64166216374806	0.121455586643472
21389	development	12	invivo.|physchem.|toxprint.|padel.|toxcast.|httk.	invivo.|physchem.|toxprint.|padel.|toxcast.|httk.	1.43990788907147	1.64850553030441	0.0965859652583101
21390	development	4	invivo.|physchem.|toxprint.|padel.	invivo.|physchem.|toxprint.|padel.	0.762838826980529	1.15488274102772	0.265112114200415
21390	development	8	invivo.|physchem.|toxprint.|padel.|toxcast.	invivo.|physchem.|toxprint.|padel.|toxcast.	-0.216127272148261	0.582790665051024	0.468757456807111
21392	forward	4	invivo.|physchem.|toxprint.|padel.	invivo.|physchem.|toxprint.|padel.	2.40036817226954	2.74120691312103	0.198321761806348
21392	forward	8	invivo.|physchem.|toxprint.|padel.|toxcast.	invivo.|physchem.|toxprint.|padel.|toxcast.	2.24048363350673	2.63844284877395	0.252184355647369
21393	development	4	invivo.|physchem.|toxprint.|padel.	invivo.|physchem.|toxprint.|padel.	3.31062385835196	3.80171043195403	0.26493411353004
21393	development	8	invivo.|physchem.|toxprint.|padel.|toxcast.	invivo.|physchem.|toxprint.|padel.|toxcast.	3.16825261405822	3.69050710941292	0.308268044173954
21394	forward	4	invivo.|physchem.|toxprint.|padel.	invivo.|physchem.|toxprint.|padel.	1.61373320544885	1.91194669946877	0.157603943899037
21395	development	4	invivo.|physchem.|toxprint.|padel.	invivo.|physchem.|toxprint.|padel.	1.18200870686606	2.00785698729411	0.336979827184802
21395	development	8	invivo.|physchem.|toxprint.|padel.|toxcast.	invivo.|physchem.|toxprint.|padel.|toxcast.	1.25913252414148	2.0159613531706	0.332033350590757
21395	development	12	invivo.|physchem.|toxprint.|padel.|toxcast.|httk.	invivo.|physchem.|toxprint.|padel.|toxcast.|httk.	1.23525838633832	2.01531503629313	0.334739521111469
21396	forward	4	invivo.|physchem.|toxprint.|padel.	invivo.|physchem.|toxprint.|padel.	2.21227902712327	2.49238594606537	0.118859344413918
21397	forward	4	invivo.|physchem.|toxprint.|padel.	invivo.|physchem.|toxprint.|padel.	1.85785291964752	2.20915016879282	0.147547744274164
21398	development	4	invivo.|physchem.|toxprint.|padel.	invivo.|physchem.|toxprint.|padel.	1.58004012440331	1.80670689787088	0.0988586322164919
21402	development	4	invivo.|physchem.|toxprint.|padel.	invivo.|physchem.|toxprint.|padel.	1.7151761054287	2.04146413584003	0.143994096476895
21402	development	8	invivo.|physchem.|toxprint.|padel.|toxcast.	invivo.|physchem.|toxprint.|padel.|toxcast.	1.92781436241812	2.20870797253591	0.109338428885725
21403	development	4	invivo.|physchem.|toxprint.|padel.	invivo.|physchem.|toxprint.|padel.	1.47362253768216	1.70802630023078	0.118849510543434
21404	forward	4	invivo.|physchem.|toxprint.|padel.	invivo.|physchem.|toxprint.|padel.	1.13377080542627	1.44372467572519	0.139933461498025
21405	forward	4	invivo.|physchem.|toxprint.|padel.	invivo.|physchem.|toxprint.|padel.	1.34831996685243	1.56204698380722	0.175015865220256
21406	forward	4	invivo.|physchem.|toxprint.|padel.	invivo.|physchem.|toxprint.|padel.	1.36858933378389	1.60197853895475	0.192168514115122
21407	forward	4	invivo.|physchem.|toxprint.|padel.	invivo.|physchem.|toxprint.|padel.	2.04320610379332	2.3431399857526	0.13399216826246
21411	development	4	invivo.|physchem.|toxprint.|padel.	invivo.|physchem.|toxprint.|padel.	1.49301439351462	1.80014194516371	0.145685958361441
21411	development	8	invivo.|physchem.|toxprint.|padel.|toxcast.	invivo.|physchem.|toxprint.|padel.|toxcast.	1.50395219937316	1.80207254112141	0.154083395055723
21411	development	12	invivo.|physchem.|toxprint.|padel.|toxcast.|httk.	invivo.|physchem.|toxprint.|padel.|toxcast.|httk.	1.61437672256618	1.84401100166215	0.116767827279401
21412	forward	4	invivo.|physchem.|toxprint.|padel.	invivo.|physchem.|toxprint.|padel.	1.46965808060842	1.80448293229367	0.153160693841439
21413	forward	4	invivo.|physchem.|toxprint.|padel.	invivo.|physchem.|toxprint.|padel.	0.863515887037496	1.08857214399695	0.113617445629152
21414	development	4	invivo.|physchem.|toxprint.|padel.	invivo.|physchem.|toxprint.|padel.	1.66479043649935	1.96151849445181	0.131763054224379
21414	development	8	invivo.|physchem.|toxprint.|padel.|toxcast.	invivo.|physchem.|toxprint.|padel.|toxcast.	1.38046479988566	1.64786857997056	0.134156673669479
21414	development	12	invivo.|physchem.|toxprint.|padel.|toxcast.|httk.	invivo.|physchem.|toxprint.|padel.|toxcast.|httk.	1.38326965809101	1.62451023959771	0.11840256734391
21415	development	4	invivo.|physchem.|toxprint.|padel.	invivo.|physchem.|toxprint.|padel.	2.32949880901373	2.44360213051663	0.122938071897373
21418	forward	4	invivo.|physchem.|toxprint.|padel.	invivo.|physchem.|toxprint.|padel.	2.3170431584283	2.70717380202705	0.206306591016307
21419	development	4	invivo.|physchem.|toxprint.|padel.	invivo.|physchem.|toxprint.|padel.	2.3170431584283	2.70717380202705	0.206306591016307
21419	development	8	invivo.|physchem.|toxprint.|padel.|toxcast.	invivo.|physchem.|toxprint.|padel.|toxcast.	2.4478534830661	2.80699910829181	0.210376071439175
21426	forward	4	invivo.|physchem.|toxprint.|padel.	invivo.|physchem.|toxprint.|padel.	1.76990803294879	1.95504461431764	0.0926168007173963
21426	forward	8	invivo.|physchem.|toxprint.|padel.|toxcast.	invivo.|physchem.|toxprint.|padel.|toxcast.	1.44451594480559	1.69530706953881	0.137730966297031
21427	development	4	invivo.|physchem.|toxprint.|padel.	invivo.|physchem.|toxprint.|padel.	1.88076577437834	2.16476215295984	0.122216763577531
21427	development	8	invivo.|physchem.|toxprint.|padel.|toxcast.	invivo.|physchem.|toxprint.|padel.|toxcast.	1.53032794044872	1.80612704011116	0.155288388794839
21431	forward	4	invivo.|physchem.|toxprint.|padel.	invivo.|physchem.|toxprint.|padel.	1.89147006391218	2.12370600697813	0.0997407803383
21432	forward	4	invivo.|physchem.|toxprint.|padel.	invivo.|physchem.|toxprint.|padel.	1.6501401359322	1.92803823560528	0.129071519769448
21433	forward	4	invivo.|physchem.|toxprint.|padel.	invivo.|physchem.|toxprint.|padel.	1.54183424572868	1.78051638637369	0.111260544414836
21434	forward	4	invivo.|physchem.|toxprint.|padel.	invivo.|physchem.|toxprint.|padel.	1.74911151775039	2.03901259638363	0.127564233450674
21435	forward	4	invivo.|physchem.|toxprint.|padel.	invivo.|physchem.|toxprint.|padel.	1.70820312271895	1.95723195602327	0.103089299853443
21437	development	4	invivo.|physchem.|toxprint.|padel.	invivo.|physchem.|toxprint.|padel.	1.80835780224277	2.15226682943426	0.170249460572994
21438	forward	4	invivo.|physchem.|toxprint.|padel.	invivo.|physchem.|toxprint.|padel.	1.92827972205253	2.2423185925964	0.141186536886103
21439	forward	4	invivo.|physchem.|toxprint.|padel.	invivo.|physchem.|toxprint.|padel.	1.60282951534575	1.82514910188616	0.100453430461955
21440	forward	4	invivo.|physchem.|toxprint.|padel.	invivo.|physchem.|toxprint.|padel.	1.91616265827263	2.20531592544354	0.117988944221997
21440	forward	8	invivo.|physchem.|toxprint.|padel.|toxcast.	invivo.|physchem.|toxprint.|padel.|toxcast.	2.00042440569262	2.26835953087147	0.118473940780804
21454	forward	4	invivo.|physchem.|toxprint.|padel.	invivo.|physchem.|toxprint.|padel.	0.576440815707733	0.72374969685625	0.121534710466991
21455	development	4	invivo.|physchem.|toxprint.|padel.	invivo.|physchem.|toxprint.|padel.	2.90026149449091	3.37068220182924	0.367545300456919
21455	development	8	invivo.|physchem.|toxprint.|padel.|toxcast.	invivo.|physchem.|toxprint.|padel.|toxcast.	2.91651093623808	3.32328438727956	0.350841710684873
21456	development	4	invivo.|physchem.|toxprint.|padel.	invivo.|physchem.|toxprint.|padel.	2.89983118606594	3.30447971894439	0.250599498699714
21456	development	8	invivo.|physchem.|toxprint.|padel.|toxcast.	invivo.|physchem.|toxprint.|padel.|toxcast.	2.8813493688301	3.19488372647908	0.223687070061625
21458	development	4	invivo.|physchem.|toxprint.|padel.	invivo.|physchem.|toxprint.|padel.	2.06536908694177	2.41626234202659	0.178397949276482
21460	development	4	invivo.|physchem.|toxprint.|padel.	invivo.|physchem.|toxprint.|padel.	1.74632677783558	2.02744729003615	0.127978018544999
21468	forward	4	invivo.|physchem.|toxprint.|padel.	invivo.|physchem.|toxprint.|padel.	1.78914930890831	2.10145960273788	0.153825222275512
21469	forward	4	invivo.|physchem.|toxprint.|padel.	invivo.|physchem.|toxprint.|padel.	1.56239586416224	1.92094413506677	0.168032694886607
21470	forward	4	invivo.|physchem.|toxprint.|padel.	invivo.|physchem.|toxprint.|padel.	1.80026411618079	2.1591065231102	0.159511126239639
21471	forward	4	invivo.|physchem.|toxprint.|padel.	invivo.|physchem.|toxprint.|padel.	2.13594815009766	2.45084582008807	0.135179445347211
21472	forward	4	invivo.|physchem.|toxprint.|padel.	invivo.|physchem.|toxprint.|padel.	1.84387421747845	2.13075560762803	0.126748008848316
21473	forward	4	invivo.|physchem.|toxprint.|padel.	invivo.|physchem.|toxprint.|padel.	1.81052805606244	2.16848965340278	0.148013194732374
21474	forward	4	invivo.|physchem.|toxprint.|padel.	invivo.|physchem.|toxprint.|padel.	1.75198461301176	2.12858919413737	0.180293490584266
21475	forward	4	invivo.|physchem.|toxprint.|padel.	invivo.|physchem.|toxprint.|padel.	1.80704430072178	2.09202010266187	0.143146728123809
21479	forward	4	invivo.|physchem.|toxprint.|padel.	invivo.|physchem.|toxprint.|padel.	1.49326800056272	1.81073444181729	0.163121654145989
21482	development	4	invivo.|physchem.|toxprint.|padel.	invivo.|physchem.|toxprint.|padel.	1.84366446923369	2.12089326985882	0.109057397359067
21483	forward	4	invivo.|physchem.|toxprint.|padel.	invivo.|physchem.|toxprint.|padel.	2.03003058786593	2.33264956775255	0.162725549371484
21484	forward	4	invivo.|physchem.|toxprint.|padel.	invivo.|physchem.|toxprint.|padel.	2.55992568039583	2.91782384312731	0.199932976556122
21485	forward	4	invivo.|physchem.|toxprint.|padel.	invivo.|physchem.|toxprint.|padel.	2.52560722100231	2.88587624629961	0.191598331914024
21485	forward	8	invivo.|physchem.|toxprint.|padel.|toxcast.	invivo.|physchem.|toxprint.|padel.|toxcast.	2.30334541907096	2.60963129653301	0.21159354368959
21486	forward	4	invivo.|physchem.|toxprint.|padel.	invivo.|physchem.|toxprint.|padel.	2.4047434140067	2.73482207650812	0.216642315060007
21487	forward	4	invivo.|physchem.|toxprint.|padel.	invivo.|physchem.|toxprint.|padel.	2.57069265603406	2.91642114423984	0.208406988728743
21488	forward	4	invivo.|physchem.|toxprint.|padel.	invivo.|physchem.|toxprint.|padel.	2.41310976351296	2.74675691204386	0.202463948042423
21489	forward	4	invivo.|physchem.|toxprint.|padel.	invivo.|physchem.|toxprint.|padel.	1.92582598706576	2.14712949628167	0.118036291096453
21491	development	4	invivo.|physchem.|toxprint.|padel.	invivo.|physchem.|toxprint.|padel.	1.80617683007365	2.06064437446027	0.121714439842108
21492	forward	4	invivo.|physchem.|toxprint.|padel.	invivo.|physchem.|toxprint.|padel.	1.71026480026421	2.04590758807864	0.151060775548242
21493	forward	4	invivo.|physchem.|toxprint.|padel.	invivo.|physchem.|toxprint.|padel.	1.54951903620934	1.93036901352315	0.190308049854596
21495	forward	4	invivo.|physchem.|toxprint.|padel.	invivo.|physchem.|toxprint.|padel.	1.41451259655724	1.77447487429049	0.149348781002871
21496	forward	4	invivo.|physchem.|toxprint.|padel.	invivo.|physchem.|toxprint.|padel.	0.951424489893775	1.20231186609272	0.14268067556619
21498	forward	4	invivo.|physchem.|toxprint.|padel.	invivo.|physchem.|toxprint.|padel.	1.68780461000208	1.97151103401785	0.128226423344923
21499	forward	4	invivo.|physchem.|toxprint.|padel.	invivo.|physchem.|toxprint.|padel.	1.32081182775035	1.63735035060931	0.128770902865047
21500	forward	4	invivo.|physchem.|toxprint.|padel.	invivo.|physchem.|toxprint.|padel.	0.721941218617739	0.966880149789274	0.157515101216074
21502	forward	4	invivo.|physchem.|toxprint.|padel.	invivo.|physchem.|toxprint.|padel.	1.40381536083872	1.61935532894169	0.101487918253762
21503	forward	4	invivo.|physchem.|toxprint.|padel.	invivo.|physchem.|toxprint.|padel.	1.51388320156846	1.74208724269996	0.117704753956518
21504	forward	4	invivo.|physchem.|toxprint.|padel.	invivo.|physchem.|toxprint.|padel.	1.33368167895875	1.61792480693662	0.132132411164249
21506	forward	4	invivo.|physchem.|toxprint.|padel.	invivo.|physchem.|toxprint.|padel.	1.5879735802243	1.91021082543205	0.141481968431645
21507	forward	4	invivo.|physchem.|toxprint.|padel.	invivo.|physchem.|toxprint.|padel.	1.03522527110042	1.31962832929357	0.133028637348763
21508	forward	4	invivo.|physchem.|toxprint.|padel.	invivo.|physchem.|toxprint.|padel.	0.706129594281139	0.972435433427375	0.148104211681072
21509	forward	4	invivo.|physchem.|toxprint.|padel.	invivo.|physchem.|toxprint.|padel.	0.214496102630911	0.410543224965009	0.153388127015836
21511	forward	4	invivo.|physchem.|toxprint.|padel.	invivo.|physchem.|toxprint.|padel.	0.428843754273933	0.621841921269809	0.14084195919436
21513	forward	4	invivo.|physchem.|toxprint.|padel.	invivo.|physchem.|toxprint.|padel.	1.78267094472026	2.13234749318219	0.182383389454024
21514	forward	4	invivo.|physchem.|toxprint.|padel.	invivo.|physchem.|toxprint.|padel.	1.55187676480592	1.92253532257949	0.191075143751899
21515	forward	4	invivo.|physchem.|toxprint.|padel.	invivo.|physchem.|toxprint.|padel.	2.13941619781174	2.52706175847344	0.157010256137957
21515	forward	8	invivo.|physchem.|toxprint.|padel.|toxcast.	invivo.|physchem.|toxprint.|padel.|toxcast.	2.0325285547146	2.39911766682225	0.161751363510814
21516	forward	4	invivo.|physchem.|toxprint.|padel.	invivo.|physchem.|toxprint.|padel.	1.96740018366837	2.3117631057092	0.148753088650571
21519	development	4	invivo.|physchem.|toxprint.|padel.	invivo.|physchem.|toxprint.|padel.	2.13577624913205	2.49109417814946	0.162163454851429
21519	development	8	invivo.|physchem.|toxprint.|padel.|toxcast.	invivo.|physchem.|toxprint.|padel.|toxcast.	2.17397715396042	2.61884581847728	0.193783811722173
21520	forward	4	invivo.|physchem.|toxprint.|padel.	invivo.|physchem.|toxprint.|padel.	2.09161531715744	2.43567938497101	0.154104904804196
21524	forward	4	invivo.|physchem.|toxprint.|padel.	invivo.|physchem.|toxprint.|padel.	1.27558219687883	1.5543169410164	0.125886534404254
21525	forward	4	invivo.|physchem.|toxprint.|padel.	invivo.|physchem.|toxprint.|padel.	1.65632901618059	1.97888246077131	0.143913874792096
21526	forward	4	invivo.|physchem.|toxprint.|padel.	invivo.|physchem.|toxprint.|padel.	2.29110093308581	2.72664705118408	0.220240489397886
21527	forward	4	invivo.|physchem.|toxprint.|padel.	invivo.|physchem.|toxprint.|padel.	1.84422252988784	2.10966657997362	0.103531042892551
21530	forward	4	invivo.|physchem.|toxprint.|padel.	invivo.|physchem.|toxprint.|padel.	1.81919786854648	2.13394222888879	0.157967479579597
21531	forward	4	invivo.|physchem.|toxprint.|padel.	invivo.|physchem.|toxprint.|padel.	0.996025421031836	1.27280126542015	0.135963074682572
21532	forward	4	invivo.|physchem.|toxprint.|padel.	invivo.|physchem.|toxprint.|padel.	1.55102591576528	1.8457302342851	0.130334126817612
21535	forward	4	invivo.|physchem.|toxprint.|padel.	invivo.|physchem.|toxprint.|padel.	1.49883318559955	1.77931264563226	0.128982368439244
21537	forward	4	invivo.|physchem.|toxprint.|padel.	invivo.|physchem.|toxprint.|padel.	1.66714681819155	1.99321583094014	0.137609539410851
21541	forward	4	invivo.|physchem.|toxprint.|padel.	invivo.|physchem.|toxprint.|padel.	1.45872459712717	1.65733995636773	0.112813841342841
21543	forward	4	invivo.|physchem.|toxprint.|padel.	invivo.|physchem.|toxprint.|padel.	1.6669310584226	1.97291242490336	0.14384581117415
21544	development	4	invivo.|physchem.|toxprint.|padel.	invivo.|physchem.|toxprint.|padel.	1.95882497928959	2.28055453806709	0.13135990980644
21544	development	8	invivo.|physchem.|toxprint.|padel.|toxcast.	invivo.|physchem.|toxprint.|padel.|toxcast.	2.04194903699178	2.34501910465941	0.138537013716433
21545	forward	4	invivo.|physchem.|toxprint.|padel.	invivo.|physchem.|toxprint.|padel.	1.96947067481274	2.34910638919927	0.15713432720172
21546	forward	4	invivo.|physchem.|toxprint.|padel.	invivo.|physchem.|toxprint.|padel.	1.85875301143899	2.28933818195466	0.171265328189768
21547	forward	4	invivo.|physchem.|toxprint.|padel.	invivo.|physchem.|toxprint.|padel.	1.59641883035039	1.87681647603447	0.10934314050445
21549	forward	4	invivo.|physchem.|toxprint.|padel.	invivo.|physchem.|toxprint.|padel.	1.37261008742379	1.6295052405222	0.124159380546498
21550	forward	4	invivo.|physchem.|toxprint.|padel.	invivo.|physchem.|toxprint.|padel.	1.18361117075769	1.42778613592835	0.122525298399527
21551	forward	4	invivo.|physchem.|toxprint.|padel.	invivo.|physchem.|toxprint.|padel.	1.36085300677791	1.61112231241089	0.113196468079687
21552	forward	4	invivo.|physchem.|toxprint.|padel.	invivo.|physchem.|toxprint.|padel.	1.64864870314774	1.93496758657419	0.116653753316061
21553	forward	4	invivo.|physchem.|toxprint.|padel.	invivo.|physchem.|toxprint.|padel.	1.75019428531907	2.06462706025167	0.150886516878571
21554	forward	4	invivo.|physchem.|toxprint.|padel.	invivo.|physchem.|toxprint.|padel.	2.10627878624867	2.48942707073805	0.165304396257237
21554	forward	8	invivo.|physchem.|toxprint.|padel.|toxcast.	invivo.|physchem.|toxprint.|padel.|toxcast.	2.05967519050388	2.41270889710057	0.152124772031736
21556	forward	4	invivo.|physchem.|toxprint.|padel.	invivo.|physchem.|toxprint.|padel.	0.67712918132042	0.935357720762657	0.145788707931512
21557	forward	4	invivo.|physchem.|toxprint.|padel.	invivo.|physchem.|toxprint.|padel.	1.46502755023944	1.66662940543757	0.110379384186543
21558	forward	4	invivo.|physchem.|toxprint.|padel.	invivo.|physchem.|toxprint.|padel.	1.07616236174481	1.3767007969652	0.131110747968548
21559	forward	4	invivo.|physchem.|toxprint.|padel.	invivo.|physchem.|toxprint.|padel.	1.4748051894609	1.80849129514725	0.167465097069609
21560	forward	4	invivo.|physchem.|toxprint.|padel.	invivo.|physchem.|toxprint.|padel.	1.20186206829163	1.50500833445277	0.141845725608836
21561	forward	4	invivo.|physchem.|toxprint.|padel.	invivo.|physchem.|toxprint.|padel.	1.09367642734563	1.36913271978634	0.137269114630413
21562	development	4	invivo.|physchem.|toxprint.|padel.	invivo.|physchem.|toxprint.|padel.	1.09330637178906	1.36175298681669	0.128952899070149
21563	forward	4	invivo.|physchem.|toxprint.|padel.	invivo.|physchem.|toxprint.|padel.	2.08196710709076	2.3955033960454	0.153311810084505
21565	forward	4	invivo.|physchem.|toxprint.|padel.	invivo.|physchem.|toxprint.|padel.	1.4202632635397	1.70660608585543	0.125461051959613
21567	forward	4	invivo.|physchem.|toxprint.|padel.	invivo.|physchem.|toxprint.|padel.	1.74747650752776	2.11239960971379	0.154022464274465
21568	forward	4	invivo.|physchem.|toxprint.|padel.	invivo.|physchem.|toxprint.|padel.	1.34763701031826	1.62348537836718	0.130095218349716
21569	forward	4	invivo.|physchem.|toxprint.|padel.	invivo.|physchem.|toxprint.|padel.	1.31148321937647	1.59930440765501	0.125921732211942
21570	forward	4	invivo.|physchem.|toxprint.|padel.	invivo.|physchem.|toxprint.|padel.	1.48970175586852	1.68797124796211	0.100674211961247
21571	forward	4	invivo.|physchem.|toxprint.|padel.	invivo.|physchem.|toxprint.|padel.	1.55165684504755	1.88888949714206	0.136619622441854
21574	forward	4	invivo.|physchem.|toxprint.|padel.	invivo.|physchem.|toxprint.|padel.	1.4392655759075	1.75470272477663	0.130895881711912
21575	forward	4	invivo.|physchem.|toxprint.|padel.	invivo.|physchem.|toxprint.|padel.	1.50406646513719	1.84767647019713	0.144964984532039
21575	forward	8	invivo.|physchem.|toxprint.|padel.|toxcast.	invivo.|physchem.|toxprint.|padel.|toxcast.	1.48852600498713	1.81246885019692	0.152721168325724
21575	forward	12	invivo.|physchem.|toxprint.|padel.|toxcast.|httk.	invivo.|physchem.|toxprint.|padel.|toxcast.|httk.	1.26517487945316	1.45950887992447	0.108561870777212
21576	forward	4	invivo.|physchem.|toxprint.|padel.	invivo.|physchem.|toxprint.|padel.	1.13151123202782	1.42937249807353	0.133664076172356
21577	forward	4	invivo.|physchem.|toxprint.|padel.	invivo.|physchem.|toxprint.|padel.	1.25641542454988	1.54348337838914	0.142470807925588
21578	forward	4	invivo.|physchem.|toxprint.|padel.	invivo.|physchem.|toxprint.|padel.	1.61727518596125	1.99578676330688	0.162873716320592
21581	forward	4	invivo.|physchem.|toxprint.|padel.	invivo.|physchem.|toxprint.|padel.	2.32529670673926	2.69532738705165	0.181878698645565
21582	forward	4	invivo.|physchem.|toxprint.|padel.	invivo.|physchem.|toxprint.|padel.	2.07351437107281	2.38350380882253	0.151676829573956
21583	forward	4	invivo.|physchem.|toxprint.|padel.	invivo.|physchem.|toxprint.|padel.	1.85505989137267	2.15348428658016	0.135184003014281
21584	forward	4	invivo.|physchem.|toxprint.|padel.	invivo.|physchem.|toxprint.|padel.	1.78832902211903	2.13084826088691	0.146716625340373
21585	forward	4	invivo.|physchem.|toxprint.|padel.	invivo.|physchem.|toxprint.|padel.	2.09037688431191	2.47804638462512	0.189887248466716
21586	forward	4	invivo.|physchem.|toxprint.|padel.	invivo.|physchem.|toxprint.|padel.	1.66852149192576	2.1160418784511	0.181257658610997
21587	forward	4	invivo.|physchem.|toxprint.|padel.	invivo.|physchem.|toxprint.|padel.	2.0502759957229	2.36785344758888	0.162442764996009
21589	forward	4	invivo.|physchem.|toxprint.|padel.	invivo.|physchem.|toxprint.|padel.	1.72942981464438	2.045147671232	0.143743133109076
21590	forward	4	invivo.|physchem.|toxprint.|padel.	invivo.|physchem.|toxprint.|padel.	2.09222547585291	2.45065289053191	0.155809413763316
21592	forward	4	invivo.|physchem.|toxprint.|padel.	invivo.|physchem.|toxprint.|padel.	2.18971372877377	2.51142369174403	0.144232589280088
21594	forward	4	invivo.|physchem.|toxprint.|padel.	invivo.|physchem.|toxprint.|padel.	1.33834667311305	1.54234761337958	0.167485951493266
21595	forward	4	invivo.|physchem.|toxprint.|padel.	invivo.|physchem.|toxprint.|padel.	1.84784553385544	2.17425133288835	0.140623989505073
21596	forward	4	invivo.|physchem.|toxprint.|padel.	invivo.|physchem.|toxprint.|padel.	1.91418145918175	2.22954468979156	0.13625760307527
21597	forward	4	invivo.|physchem.|toxprint.|padel.	invivo.|physchem.|toxprint.|padel.	1.88234541796628	2.21740080995281	0.183240111002555
21598	forward	4	invivo.|physchem.|toxprint.|padel.	invivo.|physchem.|toxprint.|padel.	2.28541736641794	2.63491061082018	0.188241078204978
21599	forward	4	invivo.|physchem.|toxprint.|padel.	invivo.|physchem.|toxprint.|padel.	1.62698631334479	1.97317637889294	0.156111427810762
21600	forward	4	invivo.|physchem.|toxprint.|padel.	invivo.|physchem.|toxprint.|padel.	2.18459007514175	2.5937493838247	0.174196437692831
21600	forward	8	invivo.|physchem.|toxprint.|padel.|toxcast.	invivo.|physchem.|toxprint.|padel.|toxcast.	2.21578043756206	2.59431047990528	0.164603949250564
21601	forward	4	invivo.|physchem.|toxprint.|padel.	invivo.|physchem.|toxprint.|padel.	1.21460512882112	1.47779965480976	0.126562202322374
21602	forward	4	invivo.|physchem.|toxprint.|padel.	invivo.|physchem.|toxprint.|padel.	1.95534452331416	2.27461999991919	0.138649596106351
21604	development	4	invivo.|physchem.|toxprint.|padel.	invivo.|physchem.|toxprint.|padel.	1.85837446524675	2.18432987064771	0.184387230636515
21605	forward	4	invivo.|physchem.|toxprint.|padel.	invivo.|physchem.|toxprint.|padel.	2.4768057281593	2.83870503614648	0.190312315618419
21605	forward	8	invivo.|physchem.|toxprint.|padel.|toxcast.	invivo.|physchem.|toxprint.|padel.|toxcast.	2.35878354153355	2.69301360105576	0.191655284310492
21606	forward	4	invivo.|physchem.|toxprint.|padel.	invivo.|physchem.|toxprint.|padel.	2.33853712279275	2.69970213549319	0.141673436450549
21607	forward	4	invivo.|physchem.|toxprint.|padel.	invivo.|physchem.|toxprint.|padel.	2.20849083920871	2.64932394870097	0.178455754463987
21607	forward	8	invivo.|physchem.|toxprint.|padel.|toxcast.	invivo.|physchem.|toxprint.|padel.|toxcast.	2.20571394328686	2.62968523325761	0.176569407361334
21608	forward	4	invivo.|physchem.|toxprint.|padel.	invivo.|physchem.|toxprint.|padel.	2.00034620988662	2.335021237727	0.165104257297173
21609	forward	4	invivo.|physchem.|toxprint.|padel.	invivo.|physchem.|toxprint.|padel.	1.84761227350462	2.19599288745514	0.184164483991645
21610	forward	4	invivo.|physchem.|toxprint.|padel.	invivo.|physchem.|toxprint.|padel.	2.29346230518437	2.64976630418485	0.193566309867975
21611	forward	4	invivo.|physchem.|toxprint.|padel.	invivo.|physchem.|toxprint.|padel.	1.86390767690216	2.20767788632931	0.158088256675667
21613	forward	4	invivo.|physchem.|toxprint.|padel.	invivo.|physchem.|toxprint.|padel.	1.75163048359025	2.02960548117101	0.134543118761582
21615	forward	4	invivo.|physchem.|toxprint.|padel.	invivo.|physchem.|toxprint.|padel.	1.56051904282094	1.81738947104883	0.131129275108393
21616	forward	4	invivo.|physchem.|toxprint.|padel.	invivo.|physchem.|toxprint.|padel.	1.92394084941565	2.26684885543492	0.150370470851779
21617	development	4	invivo.|physchem.|toxprint.|padel.	invivo.|physchem.|toxprint.|padel.	2.40519336815145	2.83758043048393	0.185562849601147
21618	development	4	invivo.|physchem.|toxprint.|padel.	invivo.|physchem.|toxprint.|padel.	2.13136828250237	2.56035551648676	0.175064416090119
21619	forward	4	invivo.|physchem.|toxprint.|padel.	invivo.|physchem.|toxprint.|padel.	1.83154799082505	2.20068479944131	0.166453351339715
21620	forward	4	invivo.|physchem.|toxprint.|padel.	invivo.|physchem.|toxprint.|padel.	1.68038482754627	2.03967557666864	0.148142510094425
21621	forward	4	invivo.|physchem.|toxprint.|padel.	invivo.|physchem.|toxprint.|padel.	2.07923624927978	2.42355927679479	0.148327868218822
21622	forward	4	invivo.|physchem.|toxprint.|padel.	invivo.|physchem.|toxprint.|padel.	2.00959285894531	2.27697181938567	0.148299355925902
21623	forward	4	invivo.|physchem.|toxprint.|padel.	invivo.|physchem.|toxprint.|padel.	1.74877437651682	2.05596657131869	0.136330769608862
21625	forward	4	invivo.|physchem.|toxprint.|padel.	invivo.|physchem.|toxprint.|padel.	1.72505761621664	2.08975931081041	0.155354244083459
21626	forward	4	invivo.|physchem.|toxprint.|padel.	invivo.|physchem.|toxprint.|padel.	1.89002254173508	2.2520780676082	0.160050499194984
21627	forward	4	invivo.|physchem.|toxprint.|padel.	invivo.|physchem.|toxprint.|padel.	2.24680199945065	2.66915170478539	0.201380313791815
21628	forward	4	invivo.|physchem.|toxprint.|padel.	invivo.|physchem.|toxprint.|padel.	1.64087057256037	1.9332727237574	0.130787748252592
21629	forward	4	invivo.|physchem.|toxprint.|padel.	invivo.|physchem.|toxprint.|padel.	1.88423778192355	2.29897153400884	0.174574952433741
21630	forward	4	invivo.|physchem.|toxprint.|padel.	invivo.|physchem.|toxprint.|padel.	1.89697166552005	2.22802333211451	0.16302743605462
21631	forward	4	invivo.|physchem.|toxprint.|padel.	invivo.|physchem.|toxprint.|padel.	1.71970207482845	1.97034011517091	0.119455647966497
21632	forward	4	invivo.|physchem.|toxprint.|padel.	invivo.|physchem.|toxprint.|padel.	2.32160065713473	2.72587118413539	0.208821076731171
21633	forward	4	invivo.|physchem.|toxprint.|padel.	invivo.|physchem.|toxprint.|padel.	2.09340570540578	2.44206520196431	0.1590193711998
21634	forward	4	invivo.|physchem.|toxprint.|padel.	invivo.|physchem.|toxprint.|padel.	2.02984262313879	2.37785208510854	0.168244541171221
21635	forward	4	invivo.|physchem.|toxprint.|padel.	invivo.|physchem.|toxprint.|padel.	1.75338320622639	2.0710399254338	0.135805427256457
21636	forward	4	invivo.|physchem.|toxprint.|padel.	invivo.|physchem.|toxprint.|padel.	2.21378165126877	2.55080660556943	0.138937354298637
21637	forward	4	invivo.|physchem.|toxprint.|padel.	invivo.|physchem.|toxprint.|padel.	0.886141236403238	1.13439807806499	0.152405418303446
21638	forward	4	invivo.|physchem.|toxprint.|padel.	invivo.|physchem.|toxprint.|padel.	1.34668529900212	1.60083691424769	0.133232600641539
21639	forward	4	invivo.|physchem.|toxprint.|padel.	invivo.|physchem.|toxprint.|padel.	1.79162736707981	2.11844052706715	0.164388868913027
21640	forward	4	invivo.|physchem.|toxprint.|padel.	invivo.|physchem.|toxprint.|padel.	2.27170520635009	2.58949245930939	0.173867087566102
21641	forward	4	invivo.|physchem.|toxprint.|padel.	invivo.|physchem.|toxprint.|padel.	2.10772655064836	2.50285279654176	0.174004738763563
21641	forward	8	invivo.|physchem.|toxprint.|padel.|toxcast.	invivo.|physchem.|toxprint.|padel.|toxcast.	2.08848349996272	2.45808000643727	0.161962550041958
21642	forward	4	invivo.|physchem.|toxprint.|padel.	invivo.|physchem.|toxprint.|padel.	1.90328434945891	2.23237053518984	0.139479714656862
21642	forward	8	invivo.|physchem.|toxprint.|padel.|toxcast.	invivo.|physchem.|toxprint.|padel.|toxcast.	1.94772010719387	2.29278832398657	0.147136060109935
21643	forward	4	invivo.|physchem.|toxprint.|padel.	invivo.|physchem.|toxprint.|padel.	1.82367480805767	2.14020784769458	0.168329182442656
21643	forward	8	invivo.|physchem.|toxprint.|padel.|toxcast.	invivo.|physchem.|toxprint.|padel.|toxcast.	1.9029840497209	2.24636858427729	0.158849006874313
21644	forward	4	invivo.|physchem.|toxprint.|padel.	invivo.|physchem.|toxprint.|padel.	2.29411727505835	2.64410345618684	0.182777350337031
21645	forward	4	invivo.|physchem.|toxprint.|padel.	invivo.|physchem.|toxprint.|padel.	2.17130501404961	2.575794810026	0.17541733294873
21645	forward	8	invivo.|physchem.|toxprint.|padel.|toxcast.	invivo.|physchem.|toxprint.|padel.|toxcast.	2.08185018618517	2.47370958054798	0.166157921701818
21646	forward	4	invivo.|physchem.|toxprint.|padel.	invivo.|physchem.|toxprint.|padel.	2.05754119513995	2.38172798204753	0.202364298826518
21647	forward	4	invivo.|physchem.|toxprint.|padel.	invivo.|physchem.|toxprint.|padel.	2.17902351285214	2.57624045383676	0.187205585330649
21648	forward	4	invivo.|physchem.|toxprint.|padel.	invivo.|physchem.|toxprint.|padel.	2.11130829603539	2.54432798052628	0.184777429972291
21649	forward	4	invivo.|physchem.|toxprint.|padel.	invivo.|physchem.|toxprint.|padel.	1.8739275977131	2.06798086812921	0.164200028550082
21650	forward	4	invivo.|physchem.|toxprint.|padel.	invivo.|physchem.|toxprint.|padel.	2.12120135276663	2.48012901397241	0.1613915414225
21651	forward	4	invivo.|physchem.|toxprint.|padel.	invivo.|physchem.|toxprint.|padel.	1.29330089101973	1.59594578064902	0.13440702331385
21652	forward	4	invivo.|physchem.|toxprint.|padel.	invivo.|physchem.|toxprint.|padel.	2.00531431624765	2.32387586600114	0.137309556896122
21653	forward	4	invivo.|physchem.|toxprint.|padel.	invivo.|physchem.|toxprint.|padel.	1.83377930492174	2.19388136637364	0.188315146566413
21653	forward	8	invivo.|physchem.|toxprint.|padel.|toxcast.	invivo.|physchem.|toxprint.|padel.|toxcast.	1.83303765272463	2.17962512565559	0.181259357167441
21654	forward	4	invivo.|physchem.|toxprint.|padel.	invivo.|physchem.|toxprint.|padel.	2.33020718896804	2.73102710989002	0.206209303409372
21655	forward	4	invivo.|physchem.|toxprint.|padel.	invivo.|physchem.|toxprint.|padel.	2.16026040629866	2.58415156819537	0.175818655179085
21656	forward	4	invivo.|physchem.|toxprint.|padel.	invivo.|physchem.|toxprint.|padel.	1.96149461068369	2.41820776918902	0.180403802730611
21657	forward	4	invivo.|physchem.|toxprint.|padel.	invivo.|physchem.|toxprint.|padel.	1.76773178595513	2.09666506574228	0.182542014595215
21658	forward	4	invivo.|physchem.|toxprint.|padel.	invivo.|physchem.|toxprint.|padel.	1.66123189860514	1.94028124419063	0.130576366752565
21659	forward	4	invivo.|physchem.|toxprint.|padel.	invivo.|physchem.|toxprint.|padel.	2.10315718303519	2.40587704661057	0.159996786337265
21660	forward	4	invivo.|physchem.|toxprint.|padel.	invivo.|physchem.|toxprint.|padel.	1.32896393900121	1.60932969167772	0.123503907401533
21661	forward	4	invivo.|physchem.|toxprint.|padel.	invivo.|physchem.|toxprint.|padel.	1.12580630474377	1.38382081887758	0.114023418955445
21662	forward	4	invivo.|physchem.|toxprint.|padel.	invivo.|physchem.|toxprint.|padel.	1.0232871382462	1.33673718990448	0.142723531839605
21663	forward	4	invivo.|physchem.|toxprint.|padel.	invivo.|physchem.|toxprint.|padel.	1.20913875408441	1.458439002568	0.128595274980047
21664	forward	4	invivo.|physchem.|toxprint.|padel.	invivo.|physchem.|toxprint.|padel.	1.79844799178263	2.10939130611516	0.134240347624925
21665	forward	4	invivo.|physchem.|toxprint.|padel.	invivo.|physchem.|toxprint.|padel.	1.70045993273968	2.01796432018096	0.140809504267976
21666	forward	4	invivo.|physchem.|toxprint.|padel.	invivo.|physchem.|toxprint.|padel.	2.06493716369956	2.39086588920011	0.142821791039872
21667	forward	4	invivo.|physchem.|toxprint.|padel.	invivo.|physchem.|toxprint.|padel.	0.98322842744143	1.26197148256625	0.136048167278269
21668	forward	4	invivo.|physchem.|toxprint.|padel.	invivo.|physchem.|toxprint.|padel.	1.17674367598437	1.48005780845355	0.13264243871891
21669	forward	4	invivo.|physchem.|toxprint.|padel.	invivo.|physchem.|toxprint.|padel.	0.729598237911849	1.00006037442036	0.146457906384954
21671	forward	4	invivo.|physchem.|toxprint.|padel.	invivo.|physchem.|toxprint.|padel.	1.0134100792158	1.30409430818931	0.139014026966487
21672	forward	4	invivo.|physchem.|toxprint.|padel.	invivo.|physchem.|toxprint.|padel.	1.11552187686835	1.3951573218404	0.127102424304443
21676	forward	4	invivo.|physchem.|toxprint.|padel.	invivo.|physchem.|toxprint.|padel.	1.51914512392695	1.82145236536322	0.150135688528571
21677	forward	4	invivo.|physchem.|toxprint.|padel.	invivo.|physchem.|toxprint.|padel.	1.07747900298433	1.37918876607753	0.133563312598536
21678	forward	4	invivo.|physchem.|toxprint.|padel.	invivo.|physchem.|toxprint.|padel.	1.4588533182467	1.84215137740241	0.162952725883894
21679	forward	4	invivo.|physchem.|toxprint.|padel.	invivo.|physchem.|toxprint.|padel.	1.07301108626448	1.36579923034677	0.133456772596945
21680	forward	4	invivo.|physchem.|toxprint.|padel.	invivo.|physchem.|toxprint.|padel.	1.15109395925846	1.43526554954793	0.139621516700818
21681	forward	4	invivo.|physchem.|toxprint.|padel.	invivo.|physchem.|toxprint.|padel.	1.14367611458334	1.40066162679913	0.124063592719703
21682	forward	4	invivo.|physchem.|toxprint.|padel.	invivo.|physchem.|toxprint.|padel.	1.71102622696496	2.03495105711828	0.147732553337736
21683	forward	4	invivo.|physchem.|toxprint.|padel.	invivo.|physchem.|toxprint.|padel.	2.17328508276842	2.48139798984395	0.15128685298011
21684	forward	4	invivo.|physchem.|toxprint.|padel.	invivo.|physchem.|toxprint.|padel.	2.07649263441258	2.40467636301179	0.142979647820009
21685	forward	4	invivo.|physchem.|toxprint.|padel.	invivo.|physchem.|toxprint.|padel.	1.86278194743126	2.20649548484725	0.15150960232595
21686	forward	4	invivo.|physchem.|toxprint.|padel.	invivo.|physchem.|toxprint.|padel.	1.95392687525606	2.25989589884451	0.143178664827506
21687	forward	4	invivo.|physchem.|toxprint.|padel.	invivo.|physchem.|toxprint.|padel.	1.79759770976305	2.12201271970916	0.14573518691036
21688	forward	4	invivo.|physchem.|toxprint.|padel.	invivo.|physchem.|toxprint.|padel.	1.75355403370554	2.06741438822165	0.146859782519822
21689	development	4	invivo.|physchem.|toxprint.|padel.	invivo.|physchem.|toxprint.|padel.	1.88425837084341	2.24634417453985	0.139450776674034
21689	development	8	invivo.|physchem.|toxprint.|padel.|toxcast.	invivo.|physchem.|toxprint.|padel.|toxcast.	1.9269699397964	2.28663990899102	0.142995305310115
21690	forward	4	invivo.|physchem.|toxprint.|padel.	invivo.|physchem.|toxprint.|padel.	2.1092304703177	2.45923844185218	0.152471672255411
21691	forward	4	invivo.|physchem.|toxprint.|padel.	invivo.|physchem.|toxprint.|padel.	1.69793173449277	2.06535816472164	0.144148490921784
21692	forward	4	invivo.|physchem.|toxprint.|padel.	invivo.|physchem.|toxprint.|padel.	1.66094743386754	1.9104072376719	0.148270679417362
21693	forward	4	invivo.|physchem.|toxprint.|padel.	invivo.|physchem.|toxprint.|padel.	2.08380484985477	2.40019952976234	0.131927964968809
21694	forward	4	invivo.|physchem.|toxprint.|padel.	invivo.|physchem.|toxprint.|padel.	1.54112068734907	1.82462211527033	0.201355947866408
21695	forward	4	invivo.|physchem.|toxprint.|padel.	invivo.|physchem.|toxprint.|padel.	1.60386483523622	1.95235856676766	0.150596714019165
21696	forward	4	invivo.|physchem.|toxprint.|padel.	invivo.|physchem.|toxprint.|padel.	1.95506857123246	2.26772219502622	0.138700616113927
21697	forward	4	invivo.|physchem.|toxprint.|padel.	invivo.|physchem.|toxprint.|padel.	1.70664738760131	1.8963137950306	0.106170134244695
21698	forward	4	invivo.|physchem.|toxprint.|padel.	invivo.|physchem.|toxprint.|padel.	1.33627563739133	1.59349933282148	0.114447540069648
21699	forward	4	invivo.|physchem.|toxprint.|padel.	invivo.|physchem.|toxprint.|padel.	2.20248196760712	2.56245810652789	0.142363281948997
21700	forward	4	invivo.|physchem.|toxprint.|padel.	invivo.|physchem.|toxprint.|padel.	2.10443981218652	2.39587821934988	0.146986692453621
21701	forward	4	invivo.|physchem.|toxprint.|padel.	invivo.|physchem.|toxprint.|padel.	1.32544144498535	1.58462829997925	0.116930435343054
21702	forward	4	invivo.|physchem.|toxprint.|padel.	invivo.|physchem.|toxprint.|padel.	1.52195818511072	1.70979855114545	0.137751962897618
21703	forward	4	invivo.|physchem.|toxprint.|padel.	invivo.|physchem.|toxprint.|padel.	1.25375915478038	1.50273118890668	0.220555730380903
21704	forward	4	invivo.|physchem.|toxprint.|padel.	invivo.|physchem.|toxprint.|padel.	1.69936684276232	2.05683109400784	0.17066511733479
21709	forward	4	invivo.|physchem.|toxprint.|padel.	invivo.|physchem.|toxprint.|padel.	1.78545218482923	1.96420616397561	0.103372070046573
21715	forward	4	invivo.|physchem.|toxprint.|padel.	invivo.|physchem.|toxprint.|padel.	1.73891064890377	1.95679742686973	0.156653485012195
21716	forward	4	invivo.|physchem.|toxprint.|padel.	invivo.|physchem.|toxprint.|padel.	1.63015537200002	1.9234968955475	0.143705711008668
21717	development	4	invivo.|physchem.|toxprint.|padel.	invivo.|physchem.|toxprint.|padel.	2.08242864204418	2.44562352020668	0.143079184990236
21717	development	8	invivo.|physchem.|toxprint.|padel.|toxcast.	invivo.|physchem.|toxprint.|padel.|toxcast.	1.93690935382655	2.24040488424898	0.128218265803447
21717	development	12	invivo.|physchem.|toxprint.|padel.|toxcast.|httk.	invivo.|physchem.|toxprint.|padel.|toxcast.|httk.	1.43358105373499	1.71930984104975	0.14793085674095
21720	forward	4	invivo.|physchem.|toxprint.|padel.	invivo.|physchem.|toxprint.|padel.	1.86921768044409	2.21651037550247	0.152800085348932
21726	forward	4	invivo.|physchem.|toxprint.|padel.	invivo.|physchem.|toxprint.|padel.	2.08921501243622	2.38454788040139	0.139286080329607
21730	forward	4	invivo.|physchem.|toxprint.|padel.	invivo.|physchem.|toxprint.|padel.	1.9557727122915	2.17353625951656	0.127061602736149
21731	forward	4	invivo.|physchem.|toxprint.|padel.	invivo.|physchem.|toxprint.|padel.	1.82782056873744	2.04434387980086	0.102133685243333
21732	forward	4	invivo.|physchem.|toxprint.|padel.	invivo.|physchem.|toxprint.|padel.	1.77177976945079	2.12131516490245	0.174207979974197
21735	forward	4	invivo.|physchem.|toxprint.|padel.	invivo.|physchem.|toxprint.|padel.	1.67562906965276	1.90331236653809	0.106362474318034
21738	forward	4	invivo.|physchem.|toxprint.|padel.	invivo.|physchem.|toxprint.|padel.	1.76086019358306	2.02167037419939	0.136408005132543
21739	forward	4	invivo.|physchem.|toxprint.|padel.	invivo.|physchem.|toxprint.|padel.	2.09163267644281	2.36745756303049	0.115844824514885
21740	forward	4	invivo.|physchem.|toxprint.|padel.	invivo.|physchem.|toxprint.|padel.	2.1291934870092	2.4477320841541	0.14624329991251
21741	forward	4	invivo.|physchem.|toxprint.|padel.	invivo.|physchem.|toxprint.|padel.	2.2251411639093	2.51569093916207	0.146857742039736
21751	forward	4	invivo.|physchem.|toxprint.|padel.	invivo.|physchem.|toxprint.|padel.	1.42193949888908	1.61409132383595	0.111759194613339
21752	forward	4	invivo.|physchem.|toxprint.|padel.	invivo.|physchem.|toxprint.|padel.	1.92730041613518	2.22687522857435	0.125386786499089
21754	development	4	invivo.|physchem.|toxprint.|padel.	invivo.|physchem.|toxprint.|padel.	3.0299953705059	3.16489087046306	0.0949923936731983
21754	development	8	invivo.|physchem.|toxprint.|padel.|toxcast.	invivo.|physchem.|toxprint.|padel.|toxcast.	3.00262817496909	3.1291621077916	0.0831233885963786
21755	forward	4	invivo.|physchem.|toxprint.|padel.	invivo.|physchem.|toxprint.|padel.	1.98890797490547	2.27895071369194	0.131676479237343
21756	forward	4	invivo.|physchem.|toxprint.|padel.	invivo.|physchem.|toxprint.|padel.	1.9196816074541	2.19364472683423	0.112483213775539
21757	forward	4	invivo.|physchem.|toxprint.|padel.	invivo.|physchem.|toxprint.|padel.	1.89392050870882	2.18291460334403	0.127088263120814
21758	development	4	invivo.|physchem.|toxprint.|padel.	invivo.|physchem.|toxprint.|padel.	1.88086737574327	2.21780667206324	0.145997674711808
21759	forward	4	invivo.|physchem.|toxprint.|padel.	invivo.|physchem.|toxprint.|padel.	2.02163321523609	2.30401443342539	0.117108207041335
21761	forward	4	invivo.|physchem.|toxprint.|padel.	invivo.|physchem.|toxprint.|padel.	1.74387548525989	2.02693249639152	0.118009818155768
21762	forward	4	invivo.|physchem.|toxprint.|padel.	invivo.|physchem.|toxprint.|padel.	2.01918773600248	2.31464187876116	0.121266741747279
21764	forward	4	invivo.|physchem.|toxprint.|padel.	invivo.|physchem.|toxprint.|padel.	2.1323886047777	2.40836888027417	0.114844148988039
21767	forward	4	invivo.|physchem.|toxprint.|padel.	invivo.|physchem.|toxprint.|padel.	1.99852420608568	2.26157950822013	0.111914883220513
21770	forward	4	invivo.|physchem.|toxprint.|padel.	invivo.|physchem.|toxprint.|padel.	1.5752809570434	1.91020328570354	0.140902317075721
21771	development	4	invivo.|physchem.|toxprint.|padel.	invivo.|physchem.|toxprint.|padel.	1.92038102517271	2.2903709408918	0.141874021126286
21771	development	8	invivo.|physchem.|toxprint.|padel.|toxcast.	invivo.|physchem.|toxprint.|padel.|toxcast.	2.05770657052585	2.35684581118916	0.124360775844323
21771	development	12	invivo.|physchem.|toxprint.|padel.|toxcast.|httk.	invivo.|physchem.|toxprint.|padel.|toxcast.|httk.	1.9243635795412	2.25829041783407	0.131926234122842
21772	forward	4	invivo.|physchem.|toxprint.|padel.	invivo.|physchem.|toxprint.|padel.	1.6224301670478	1.91861432023776	0.132513008211461
21773	forward	4	invivo.|physchem.|toxprint.|padel.	invivo.|physchem.|toxprint.|padel.	1.37184240330621	1.63273745669834	0.129131972002501
21774	development	4	invivo.|physchem.|toxprint.|padel.	invivo.|physchem.|toxprint.|padel.	1.53510698682285	1.73534415748413	0.0960931361016389
21774	development	8	invivo.|physchem.|toxprint.|padel.|toxcast.	invivo.|physchem.|toxprint.|padel.|toxcast.	1.67981263913865	1.85255009676966	0.0916289157461946
21774	development	12	invivo.|physchem.|toxprint.|padel.|toxcast.|httk.	invivo.|physchem.|toxprint.|padel.|toxcast.|httk.	1.55499544514636	1.74932849899561	0.0923978330157182
21775	forward	4	invivo.|physchem.|toxprint.|padel.	invivo.|physchem.|toxprint.|padel.	1.77304707802352	2.00987255777002	0.108403105216981
21778	forward	4	invivo.|physchem.|toxprint.|padel.	invivo.|physchem.|toxprint.|padel.	1.8830326438147	2.20505706014679	0.174505022273797
21780	development	4	invivo.|physchem.|toxprint.|padel.	invivo.|physchem.|toxprint.|padel.	1.90779752143201	2.24712255884019	0.172323472954249
21780	development	8	invivo.|physchem.|toxprint.|padel.|toxcast.	invivo.|physchem.|toxprint.|padel.|toxcast.	1.92854016093107	2.17623452350728	0.173294154393708
21780	development	12	invivo.|physchem.|toxprint.|padel.|toxcast.|httk.	invivo.|physchem.|toxprint.|padel.|toxcast.|httk.	1.56425405893253	1.89058841858253	0.272123362193736
21781	development	4	invivo.|physchem.|toxprint.|padel.	invivo.|physchem.|toxprint.|padel.	2.32826315085898	2.74543038889916	0.168180592988852
21781	development	8	invivo.|physchem.|toxprint.|padel.|toxcast.	invivo.|physchem.|toxprint.|padel.|toxcast.	2.42193058198276	2.72738558576938	0.142943359175501
21781	development	12	invivo.|physchem.|toxprint.|padel.|toxcast.|httk.	invivo.|physchem.|toxprint.|padel.|toxcast.|httk.	2.45317352161228	2.78364319250043	0.137754011042283
21782	forward	4	invivo.|physchem.|toxprint.|padel.	invivo.|physchem.|toxprint.|padel.	1.05896503887628	1.26743974462061	0.111944835788119
21784	forward	4	invivo.|physchem.|toxprint.|padel.	invivo.|physchem.|toxprint.|padel.	1.99917082478548	2.28075874785571	0.135961981660608
21788	development	4	invivo.|physchem.|toxprint.|padel.	invivo.|physchem.|toxprint.|padel.	1.9364209241119	2.2086755325335	0.141752084656631
21789	forward	4	invivo.|physchem.|toxprint.|padel.	invivo.|physchem.|toxprint.|padel.	1.73971224418347	1.92492482215483	0.101993899815976
21790	forward	4	invivo.|physchem.|toxprint.|padel.	invivo.|physchem.|toxprint.|padel.	1.90695480886826	2.17202473203949	0.137379088598519
21792	development	4	invivo.|physchem.|toxprint.|padel.	invivo.|physchem.|toxprint.|padel.	1.70544977123778	1.90668218220906	0.159497422952998
21793	development	4	invivo.|physchem.|toxprint.|padel.	invivo.|physchem.|toxprint.|padel.	2.04662077615129	2.19734860892347	0.115505012911423
21795	forward	4	invivo.|physchem.|toxprint.|padel.	invivo.|physchem.|toxprint.|padel.	1.54653422086152	1.70187714479713	0.137227467864504
21796	forward	4	invivo.|physchem.|toxprint.|padel.	invivo.|physchem.|toxprint.|padel.	1.40632401979698	1.77459398412788	0.154980343032967
21798	forward	4	invivo.|physchem.|toxprint.|padel.	invivo.|physchem.|toxprint.|padel.	1.83874607905854	2.05195047899557	0.106410195075868
21798	forward	8	invivo.|physchem.|toxprint.|padel.|toxcast.	invivo.|physchem.|toxprint.|padel.|toxcast.	2.01164927153608	2.15651022835977	0.0826580918257342
21798	forward	12	invivo.|physchem.|toxprint.|padel.|toxcast.|httk.	invivo.|physchem.|toxprint.|padel.|toxcast.|httk.	1.82328596933884	1.97864631975578	0.0941211366410256
21799	forward	4	invivo.|physchem.|toxprint.|padel.	invivo.|physchem.|toxprint.|padel.	1.72306160117755	2.0363836624211	0.132032355429975
21800	forward	4	invivo.|physchem.|toxprint.|padel.	invivo.|physchem.|toxprint.|padel.	1.62566747191678	1.99781148979656	0.144168023823737
21800	forward	8	invivo.|physchem.|toxprint.|padel.|toxcast.	invivo.|physchem.|toxprint.|padel.|toxcast.	1.91016569142297	2.16033029982906	0.0971948012382443
21800	forward	12	invivo.|physchem.|toxprint.|padel.|toxcast.|httk.	invivo.|physchem.|toxprint.|padel.|toxcast.|httk.	1.61531600496173	1.85558458013137	0.101367045455984
21801	forward	4	invivo.|physchem.|toxprint.|padel.	invivo.|physchem.|toxprint.|padel.	1.76598459406805	2.13872862151693	0.151296241401833
21802	forward	4	invivo.|physchem.|toxprint.|padel.	invivo.|physchem.|toxprint.|padel.	1.67186343695212	1.93823220002128	0.123378592730165
21803	forward	4	invivo.|physchem.|toxprint.|padel.	invivo.|physchem.|toxprint.|padel.	1.62266524406802	1.9827460442489	0.200140910009357
21804	forward	4	invivo.|physchem.|toxprint.|padel.	invivo.|physchem.|toxprint.|padel.	1.60658299654662	1.93398814945295	0.170037019874743
21806	forward	4	invivo.|physchem.|toxprint.|padel.	invivo.|physchem.|toxprint.|padel.	1.98308881948666	2.27560704888522	0.149697459220095
21807	forward	4	invivo.|physchem.|toxprint.|padel.	invivo.|physchem.|toxprint.|padel.	1.75454672242079	2.08000686025361	0.13824171034649
21808	development	4	invivo.|physchem.|toxprint.|padel.	invivo.|physchem.|toxprint.|padel.	2.20974884705519	2.47760502636146	0.116283214914231
21808	development	8	invivo.|physchem.|toxprint.|padel.|toxcast.	invivo.|physchem.|toxprint.|padel.|toxcast.	2.23797495989703	2.49828457363506	0.116184235073711
21808	development	12	invivo.|physchem.|toxprint.|padel.|toxcast.|httk.	invivo.|physchem.|toxprint.|padel.|toxcast.|httk.	2.09431782373442	2.29860068077724	0.0967516060501691
21810	development	4	invivo.|physchem.|toxprint.|padel.	invivo.|physchem.|toxprint.|padel.	1.53393091542438	1.76192461945334	0.110623220803435
21811	forward	4	invivo.|physchem.|toxprint.|padel.	invivo.|physchem.|toxprint.|padel.	2.03181134776646	2.28342175655117	0.124141014224324
21814	development	4	invivo.|physchem.|toxprint.|padel.	invivo.|physchem.|toxprint.|padel.	1.53717798993768	1.81535899177272	0.127388519574674
21815	forward	4	invivo.|physchem.|toxprint.|padel.	invivo.|physchem.|toxprint.|padel.	1.59756575613263	1.85070989668203	0.123262923253278
21816	forward	4	invivo.|physchem.|toxprint.|padel.	invivo.|physchem.|toxprint.|padel.	1.59889448055272	1.90456496878386	0.122479510357728
21817	forward	4	invivo.|physchem.|toxprint.|padel.	invivo.|physchem.|toxprint.|padel.	1.19411741396672	1.51188869032792	0.13163383152328
21818	forward	4	invivo.|physchem.|toxprint.|padel.	invivo.|physchem.|toxprint.|padel.	1.8214506597125	2.16903015640595	0.197796155078944
21820	forward	4	invivo.|physchem.|toxprint.|padel.	invivo.|physchem.|toxprint.|padel.	1.90019423518168	2.22617749104203	0.169241295438635
21821	development	4	invivo.|physchem.|toxprint.|padel.	invivo.|physchem.|toxprint.|padel.	1.50719743429069	1.86784646480431	0.334509257465691
21821	development	8	invivo.|physchem.|toxprint.|padel.|toxcast.	invivo.|physchem.|toxprint.|padel.|toxcast.	1.5762666351798	1.87973853606089	0.306954864940756
21822	forward	4	invivo.|physchem.|toxprint.|padel.	invivo.|physchem.|toxprint.|padel.	1.83431534350573	2.16272584327597	0.151007101291394
21823	forward	4	invivo.|physchem.|toxprint.|padel.	invivo.|physchem.|toxprint.|padel.	1.4535695481449	1.64782768638766	0.150358067717401
21824	forward	4	invivo.|physchem.|toxprint.|padel.	invivo.|physchem.|toxprint.|padel.	1.86772782986998	2.19537029228137	0.146896306706902
21827	forward	4	invivo.|physchem.|toxprint.|padel.	invivo.|physchem.|toxprint.|padel.	1.83060461459137	2.18501736385848	0.155373481115168
21828	development	4	invivo.|physchem.|toxprint.|padel.	invivo.|physchem.|toxprint.|padel.	2.26678790617658	2.52722990644287	0.116329234449606
21828	development	8	invivo.|physchem.|toxprint.|padel.|toxcast.	invivo.|physchem.|toxprint.|padel.|toxcast.	2.27895339625356	2.47764104883498	0.0843382349363329
21830	forward	4	invivo.|physchem.|toxprint.|padel.	invivo.|physchem.|toxprint.|padel.	1.792320002566	2.0259582408151	0.124957649267169
21831	development	4	invivo.|physchem.|toxprint.|padel.	invivo.|physchem.|toxprint.|padel.	1.72054848128665	2.04866886611045	0.173543029589791
21831	development	8	invivo.|physchem.|toxprint.|padel.|toxcast.	invivo.|physchem.|toxprint.|padel.|toxcast.	1.77073140843928	2.07612375344715	0.150662322502732
21831	development	12	invivo.|physchem.|toxprint.|padel.|toxcast.|httk.	invivo.|physchem.|toxprint.|padel.|toxcast.|httk.	1.64990784927202	1.99101860964965	0.179232175731737
21832	development	4	invivo.|physchem.|toxprint.|padel.	invivo.|physchem.|toxprint.|padel.	1.46313454190798	1.80743160362752	0.139107497614247
21832	development	8	invivo.|physchem.|toxprint.|padel.|toxcast.	invivo.|physchem.|toxprint.|padel.|toxcast.	1.73528048939412	1.98486098262917	0.113717024003623
21832	development	12	invivo.|physchem.|toxprint.|padel.|toxcast.|httk.	invivo.|physchem.|toxprint.|padel.|toxcast.|httk.	1.35643830757016	1.59036028677921	0.113273037015042
21834	forward	4	invivo.|physchem.|toxprint.|padel.	invivo.|physchem.|toxprint.|padel.	2.15281809855385	2.56634527709327	0.167700691119242
21834	forward	8	invivo.|physchem.|toxprint.|padel.|toxcast.	invivo.|physchem.|toxprint.|padel.|toxcast.	2.12365824019258	2.43166769585525	0.161376084462931
21835	forward	4	invivo.|physchem.|toxprint.|padel.	invivo.|physchem.|toxprint.|padel.	1.65662345791973	2.00288044755002	0.155475868818863
21836	forward	4	invivo.|physchem.|toxprint.|padel.	invivo.|physchem.|toxprint.|padel.	1.46857512276232	1.65678332838396	0.167670432982257
21837	forward	4	invivo.|physchem.|toxprint.|padel.	invivo.|physchem.|toxprint.|padel.	2.04209654268007	2.37976881665801	0.159491875449354
21837	forward	8	invivo.|physchem.|toxprint.|padel.|toxcast.	invivo.|physchem.|toxprint.|padel.|toxcast.	2.01095362530245	2.40835268506216	0.177332673154907
21839	forward	4	invivo.|physchem.|toxprint.|padel.	invivo.|physchem.|toxprint.|padel.	1.85125766287625	2.095458717438	0.113982414175831
21841	development	4	invivo.|physchem.|toxprint.|padel.	invivo.|physchem.|toxprint.|padel.	1.78570526706173	2.0868445253154	0.137452754243907
21842	development	4	invivo.|physchem.|toxprint.|padel.	invivo.|physchem.|toxprint.|padel.	1.835680752226	2.10877644830151	0.131929923074998
21843	forward	4	invivo.|physchem.|toxprint.|padel.	invivo.|physchem.|toxprint.|padel.	1.70931867884122	1.96467480796432	0.12153914152888
21844	forward	4	invivo.|physchem.|toxprint.|padel.	invivo.|physchem.|toxprint.|padel.	1.7375308279396	1.98686182382801	0.110654246865934
21845	forward	4	invivo.|physchem.|toxprint.|padel.	invivo.|physchem.|toxprint.|padel.	2.01800807163565	2.33667571341402	0.138410527461536
21847	forward	4	invivo.|physchem.|toxprint.|padel.	invivo.|physchem.|toxprint.|padel.	1.96607153222561	2.1855526273302	0.122106573011182
21848	forward	4	invivo.|physchem.|toxprint.|padel.	invivo.|physchem.|toxprint.|padel.	1.68034037970164	2.01029721635316	0.140214869373957
21848	forward	8	invivo.|physchem.|toxprint.|padel.|toxcast.	invivo.|physchem.|toxprint.|padel.|toxcast.	1.90723617615828	2.18492597260991	0.109675000123383
21848	forward	12	invivo.|physchem.|toxprint.|padel.|toxcast.|httk.	invivo.|physchem.|toxprint.|padel.|toxcast.|httk.	1.79084866176241	2.06022814399106	0.113462626597433
21849	forward	4	invivo.|physchem.|toxprint.|padel.	invivo.|physchem.|toxprint.|padel.	1.64314393246103	1.95399278604038	0.132116610210536
21851	forward	4	invivo.|physchem.|toxprint.|padel.	invivo.|physchem.|toxprint.|padel.	1.69859783559561	2.03293718788904	0.140824589906636
21852	forward	4	invivo.|physchem.|toxprint.|padel.	invivo.|physchem.|toxprint.|padel.	1.21547781275992	1.46248379276257	0.112620128320392
21853	forward	4	invivo.|physchem.|toxprint.|padel.	invivo.|physchem.|toxprint.|padel.	1.99637509169174	2.32308710851854	0.146123791985111
21854	development	4	invivo.|physchem.|toxprint.|padel.	invivo.|physchem.|toxprint.|padel.	1.58882345853957	1.94835357979962	0.137525123790514
21856	forward	4	invivo.|physchem.|toxprint.|padel.	invivo.|physchem.|toxprint.|padel.	1.59918164319259	1.86385200204065	0.126403125448169
21858	forward	4	invivo.|physchem.|toxprint.|padel.	invivo.|physchem.|toxprint.|padel.	1.59459431073759	1.89281011192764	0.118469665696406
21860	forward	4	invivo.|physchem.|toxprint.|padel.	invivo.|physchem.|toxprint.|padel.	1.6367896064225	1.95120097897107	0.147739610952011
21861	forward	4	invivo.|physchem.|toxprint.|padel.	invivo.|physchem.|toxprint.|padel.	1.69143332638568	2.01854421114572	0.136232942406532
21862	forward	4	invivo.|physchem.|toxprint.|padel.	invivo.|physchem.|toxprint.|padel.	1.84968430606544	2.22988276591115	0.175049767056702
21863	forward	4	invivo.|physchem.|toxprint.|padel.	invivo.|physchem.|toxprint.|padel.	2.15180198171997	2.51486065151599	0.155609871122924
21864	development	4	invivo.|physchem.|toxprint.|padel.	invivo.|physchem.|toxprint.|padel.	2.15620869319625	2.44169185823613	0.121125049226695
21864	development	8	invivo.|physchem.|toxprint.|padel.|toxcast.	invivo.|physchem.|toxprint.|padel.|toxcast.	2.17929366181292	2.44368232909601	0.114733131314571
21864	development	12	invivo.|physchem.|toxprint.|padel.|toxcast.|httk.	invivo.|physchem.|toxprint.|padel.|toxcast.|httk.	2.0099194519364	2.30282831642962	0.120137818366257
21866	development	4	invivo.|physchem.|toxprint.|padel.	invivo.|physchem.|toxprint.|padel.	2.50262235643255	2.94897432734588	0.176222356437258
21866	development	8	invivo.|physchem.|toxprint.|padel.|toxcast.	invivo.|physchem.|toxprint.|padel.|toxcast.	2.47942768353785	2.83966897589789	0.15774609149599
21866	development	12	invivo.|physchem.|toxprint.|padel.|toxcast.|httk.	invivo.|physchem.|toxprint.|padel.|toxcast.|httk.	2.43173921984555	2.77771141594236	0.161513826494108
21867	forward	4	invivo.|physchem.|toxprint.|padel.	invivo.|physchem.|toxprint.|padel.	1.42523813194795	1.6657869180166	0.119551606973867
21868	forward	4	invivo.|physchem.|toxprint.|padel.	invivo.|physchem.|toxprint.|padel.	1.79006430472893	2.13397802498303	0.144868498736826
21869	development	4	invivo.|physchem.|toxprint.|padel.	invivo.|physchem.|toxprint.|padel.	2.27082624113922	2.55933119350172	0.121989137050262
21869	development	8	invivo.|physchem.|toxprint.|padel.|toxcast.	invivo.|physchem.|toxprint.|padel.|toxcast.	2.29442133689556	2.53444341726035	0.105870066328421
21869	development	12	invivo.|physchem.|toxprint.|padel.|toxcast.|httk.	invivo.|physchem.|toxprint.|padel.|toxcast.|httk.	2.23144933823875	2.44908646316444	0.0885105082384352
21871	development	4	invivo.|physchem.|toxprint.|padel.	invivo.|physchem.|toxprint.|padel.	2.22397034066687	2.57410290782983	0.140171308272494
21872	forward	4	invivo.|physchem.|toxprint.|padel.	invivo.|physchem.|toxprint.|padel.	1.63934844582661	1.858377438529	0.114396784280507
21872	forward	8	invivo.|physchem.|toxprint.|padel.|toxcast.	invivo.|physchem.|toxprint.|padel.|toxcast.	1.96784996248467	2.1595843598928	0.0826061633789144
21873	forward	4	invivo.|physchem.|toxprint.|padel.	invivo.|physchem.|toxprint.|padel.	1.70294551999658	2.03944525829181	0.138061448172232
21874	forward	4	invivo.|physchem.|toxprint.|padel.	invivo.|physchem.|toxprint.|padel.	1.35168514428553	1.61445659916648	0.109854022471729
21877	forward	4	invivo.|physchem.|toxprint.|padel.	invivo.|physchem.|toxprint.|padel.	1.55708898932873	1.79371057821301	0.0911146767413833
21877	forward	8	invivo.|physchem.|toxprint.|padel.|toxcast.	invivo.|physchem.|toxprint.|padel.|toxcast.	1.72002869327532	2.05626469841757	0.157093514889054
21878	forward	4	invivo.|physchem.|toxprint.|padel.	invivo.|physchem.|toxprint.|padel.	1.78864827148807	2.04892382244846	0.114434948251761
21879	development	4	invivo.|physchem.|toxprint.|padel.	invivo.|physchem.|toxprint.|padel.	1.58838129588802	1.8337140664886	0.110116863167317
21881	forward	4	invivo.|physchem.|toxprint.|padel.	invivo.|physchem.|toxprint.|padel.	1.78473153226388	2.03366908600499	0.109928901083739
21883	forward	4	invivo.|physchem.|toxprint.|padel.	invivo.|physchem.|toxprint.|padel.	1.78955388118346	2.04236662086405	0.116411813580553
21885	forward	4	invivo.|physchem.|toxprint.|padel.	invivo.|physchem.|toxprint.|padel.	1.9886530961888	2.31944227625885	0.140078665488688
21885	forward	8	invivo.|physchem.|toxprint.|padel.|toxcast.	invivo.|physchem.|toxprint.|padel.|toxcast.	1.89071955551848	2.27014500037435	0.157240664127195
21886	forward	4	invivo.|physchem.|toxprint.|padel.	invivo.|physchem.|toxprint.|padel.	1.77524211928788	2.0934260379734	0.122719372702925
21887	forward	4	invivo.|physchem.|toxprint.|padel.	invivo.|physchem.|toxprint.|padel.	1.54977060088062	1.83277334864781	0.119041610393918
21888	forward	4	invivo.|physchem.|toxprint.|padel.	invivo.|physchem.|toxprint.|padel.	2.01555399350021	2.39685488504103	0.168270663128184
21889	forward	4	invivo.|physchem.|toxprint.|padel.	invivo.|physchem.|toxprint.|padel.	2.03926853342668	2.37338115271749	0.140981671303698
21890	development	4	invivo.|physchem.|toxprint.|padel.	invivo.|physchem.|toxprint.|padel.	1.86229726003562	2.17187973759919	0.127797616468158
21892	forward	4	invivo.|physchem.|toxprint.|padel.	invivo.|physchem.|toxprint.|padel.	1.74539095087252	2.10967929262237	0.146112901953434
21894	forward	4	invivo.|physchem.|toxprint.|padel.	invivo.|physchem.|toxprint.|padel.	2.14656690202811	2.40288875059759	0.123486910209527
21894	forward	8	invivo.|physchem.|toxprint.|padel.|toxcast.	invivo.|physchem.|toxprint.|padel.|toxcast.	2.13616035976418	2.39519353561256	0.134005705165489
21897	forward	4	invivo.|physchem.|toxprint.|padel.	invivo.|physchem.|toxprint.|padel.	1.67828988476579	2.02677793012201	0.135474264458515
21898	forward	4	invivo.|physchem.|toxprint.|padel.	invivo.|physchem.|toxprint.|padel.	1.90357840767896	2.25512860675184	0.14332836901037
21899	forward	4	invivo.|physchem.|toxprint.|padel.	invivo.|physchem.|toxprint.|padel.	1.8420359462288	2.17703622101627	0.1339768284063
21900	forward	4	invivo.|physchem.|toxprint.|padel.	invivo.|physchem.|toxprint.|padel.	1.86426265410272	2.16287304799737	0.124092237872038
21901	forward	4	invivo.|physchem.|toxprint.|padel.	invivo.|physchem.|toxprint.|padel.	2.06755098763081	2.40306123528293	0.133605246477253
21902	development	4	invivo.|physchem.|toxprint.|padel.	invivo.|physchem.|toxprint.|padel.	1.39107756131041	1.64002505828869	0.106401682407202
21903	forward	4	invivo.|physchem.|toxprint.|padel.	invivo.|physchem.|toxprint.|padel.	1.47043786668022	1.73736672507326	0.118424833633174
21904	forward	4	invivo.|physchem.|toxprint.|padel.	invivo.|physchem.|toxprint.|padel.	1.86237210681485	2.1616815010529	0.135326633526087
21905	forward	4	invivo.|physchem.|toxprint.|padel.	invivo.|physchem.|toxprint.|padel.	1.54406237973641	1.8484537132282	0.12564972142764
21906	forward	4	invivo.|physchem.|toxprint.|padel.	invivo.|physchem.|toxprint.|padel.	1.75823219963049	2.04759372886379	0.119365621303435
21907	forward	4	invivo.|physchem.|toxprint.|padel.	invivo.|physchem.|toxprint.|padel.	1.38149495135922	1.64012029525516	0.117295845358001
21908	forward	4	invivo.|physchem.|toxprint.|padel.	invivo.|physchem.|toxprint.|padel.	1.82271554605937	2.14035575100794	0.138697099016074
21909	forward	4	invivo.|physchem.|toxprint.|padel.	invivo.|physchem.|toxprint.|padel.	1.73526532008778	2.05302695874256	0.136390339334655
21910	forward	4	invivo.|physchem.|toxprint.|padel.	invivo.|physchem.|toxprint.|padel.	1.57162078842394	1.83822545078561	0.109826519040017
21913	forward	4	invivo.|physchem.|toxprint.|padel.	invivo.|physchem.|toxprint.|padel.	1.00335348186822	1.27302141345496	0.127248145795966
21914	forward	4	invivo.|physchem.|toxprint.|padel.	invivo.|physchem.|toxprint.|padel.	1.9005583764701	2.26000315867587	0.163147310894115
21915	forward	4	invivo.|physchem.|toxprint.|padel.	invivo.|physchem.|toxprint.|padel.	2.20881047675498	2.5795330295524	0.149481212403758
21916	forward	4	invivo.|physchem.|toxprint.|padel.	invivo.|physchem.|toxprint.|padel.	2.07266091531626	2.44700292150187	0.174636525173398
21917	forward	4	invivo.|physchem.|toxprint.|padel.	invivo.|physchem.|toxprint.|padel.	1.87788731126119	2.20824620107296	0.139768132768379
21918	forward	4	invivo.|physchem.|toxprint.|padel.	invivo.|physchem.|toxprint.|padel.	1.57874182234963	1.85577221239856	0.12506750010794
21919	forward	4	invivo.|physchem.|toxprint.|padel.	invivo.|physchem.|toxprint.|padel.	1.91235086198405	2.19310624180211	0.127776818774877
21921	development	4	invivo.|physchem.|toxprint.|padel.	invivo.|physchem.|toxprint.|padel.	1.92600258751655	2.21763368880307	0.200505013458969
21922	forward	4	invivo.|physchem.|toxprint.|padel.	invivo.|physchem.|toxprint.|padel.	2.20370123536686	2.53676755400993	0.158033399655844
21923	forward	4	invivo.|physchem.|toxprint.|padel.	invivo.|physchem.|toxprint.|padel.	1.85306409837095	2.17577861492615	0.142467648969955
21924	development	4	invivo.|physchem.|toxprint.|padel.	invivo.|physchem.|toxprint.|padel.	1.64295011402138	1.94165933985527	0.131806264570482
21925	forward	4	invivo.|physchem.|toxprint.|padel.	invivo.|physchem.|toxprint.|padel.	1.86600762561609	2.15330753272172	0.115648257359116
21927	forward	4	invivo.|physchem.|toxprint.|padel.	invivo.|physchem.|toxprint.|padel.	1.95824253489506	2.31151002549523	0.168120159549538
21928	forward	4	invivo.|physchem.|toxprint.|padel.	invivo.|physchem.|toxprint.|padel.	2.16149193114236	2.55972389081456	0.166987924680624
21928	forward	8	invivo.|physchem.|toxprint.|padel.|toxcast.	invivo.|physchem.|toxprint.|padel.|toxcast.	2.08064092219129	2.49101870008173	0.172430420873113
21929	forward	4	invivo.|physchem.|toxprint.|padel.	invivo.|physchem.|toxprint.|padel.	1.40727516733864	1.67132503064235	0.117842886230537
21930	forward	4	invivo.|physchem.|toxprint.|padel.	invivo.|physchem.|toxprint.|padel.	1.90653630879438	2.19804086804714	0.133866920781477
21931	development	4	invivo.|physchem.|toxprint.|padel.	invivo.|physchem.|toxprint.|padel.	2.39073695815434	2.65031205497706	0.137419288176053
21932	development	4	invivo.|physchem.|toxprint.|padel.	invivo.|physchem.|toxprint.|padel.	1.61726448779702	1.96552332397516	0.189120226518668
21932	development	8	invivo.|physchem.|toxprint.|padel.|toxcast.	invivo.|physchem.|toxprint.|padel.|toxcast.	1.43857483236961	1.85003034879746	0.207669265651782
21934	forward	4	invivo.|physchem.|toxprint.|padel.	invivo.|physchem.|toxprint.|padel.	1.46090875856035	1.72915561867643	0.120098915986641
21936	forward	4	invivo.|physchem.|toxprint.|padel.	invivo.|physchem.|toxprint.|padel.	1.4797198857416	1.83211657921952	0.161400784604535
21936	forward	8	invivo.|physchem.|toxprint.|padel.|toxcast.	invivo.|physchem.|toxprint.|padel.|toxcast.	1.58311060153112	1.96329357519163	0.177809048211398
21937	forward	4	invivo.|physchem.|toxprint.|padel.	invivo.|physchem.|toxprint.|padel.	2.21181262386287	2.47840741290161	0.144094980489499
21938	forward	4	invivo.|physchem.|toxprint.|padel.	invivo.|physchem.|toxprint.|padel.	1.4094239844594	1.66414299167373	0.116651201322013
21939	forward	4	invivo.|physchem.|toxprint.|padel.	invivo.|physchem.|toxprint.|padel.	1.79027806616154	2.08856936317727	0.138180515368438
21940	forward	4	invivo.|physchem.|toxprint.|padel.	invivo.|physchem.|toxprint.|padel.	2.09132888894887	2.37195545589644	0.14191984709
21940	forward	8	invivo.|physchem.|toxprint.|padel.|toxcast.	invivo.|physchem.|toxprint.|padel.|toxcast.	2.06261291606917	2.38530104519867	0.147003520920926
21941	development	4	invivo.|physchem.|toxprint.|padel.	invivo.|physchem.|toxprint.|padel.	2.34804056449355	2.72962796296528	0.172092981294948
21941	development	8	invivo.|physchem.|toxprint.|padel.|toxcast.	invivo.|physchem.|toxprint.|padel.|toxcast.	2.28166473923251	2.74762709491568	0.206253994640197
21943	forward	4	invivo.|physchem.|toxprint.|padel.	invivo.|physchem.|toxprint.|padel.	1.83542411739557	2.17459180095597	0.152566400153259
21944	forward	4	invivo.|physchem.|toxprint.|padel.	invivo.|physchem.|toxprint.|padel.	1.78885621957861	2.07918518784103	0.13313979985844
21946	forward	4	invivo.|physchem.|toxprint.|padel.	invivo.|physchem.|toxprint.|padel.	1.99922944265142	2.27504169531269	0.12961345064525
21946	forward	8	invivo.|physchem.|toxprint.|padel.|toxcast.	invivo.|physchem.|toxprint.|padel.|toxcast.	1.93322146605919	2.25957940746852	0.140876881275902
21947	forward	4	invivo.|physchem.|toxprint.|padel.	invivo.|physchem.|toxprint.|padel.	1.89212588156521	2.16940656021281	0.123946164975255
21947	forward	8	invivo.|physchem.|toxprint.|padel.|toxcast.	invivo.|physchem.|toxprint.|padel.|toxcast.	1.84876900094254	2.17624992915836	0.140186437389757
21948	development	4	invivo.|physchem.|toxprint.|padel.	invivo.|physchem.|toxprint.|padel.	1.22145707730843	1.63472260603591	0.343269330775619
21948	development	8	invivo.|physchem.|toxprint.|padel.|toxcast.	invivo.|physchem.|toxprint.|padel.|toxcast.	1.25917170820954	1.6489929999532	0.359129399553057
21948	development	12	invivo.|physchem.|toxprint.|padel.|toxcast.|httk.	invivo.|physchem.|toxprint.|padel.|toxcast.|httk.	1.30781814953548	1.63775934742202	0.371948795945155
21949	forward	4	invivo.|physchem.|toxprint.|padel.	invivo.|physchem.|toxprint.|padel.	1.89609796865043	2.16531156333162	0.103250973229836
21950	forward	4	invivo.|physchem.|toxprint.|padel.	invivo.|physchem.|toxprint.|padel.	1.0632022422525	1.3900193231262	0.135689889240163
21952	forward	4	invivo.|physchem.|toxprint.|padel.	invivo.|physchem.|toxprint.|padel.	1.32498765339115	1.55768317142609	0.130371063742853
21952	forward	8	invivo.|physchem.|toxprint.|padel.|toxcast.	invivo.|physchem.|toxprint.|padel.|toxcast.	1.15895460322835	1.40916841205546	0.142193443891442
21952	forward	12	invivo.|physchem.|toxprint.|padel.|toxcast.|httk.	invivo.|physchem.|toxprint.|padel.|toxcast.|httk.	1.202964026707	1.46288675139099	0.12489611643953
21953	forward	4	invivo.|physchem.|toxprint.|padel.	invivo.|physchem.|toxprint.|padel.	0.154723361603384	0.51752805771439	0.212733442187851
21956	development	4	invivo.|physchem.|toxprint.|padel.	invivo.|physchem.|toxprint.|padel.	2.11210117130197	2.44072034491299	0.136936649376663
21956	development	8	invivo.|physchem.|toxprint.|padel.|toxcast.	invivo.|physchem.|toxprint.|padel.|toxcast.	2.24232951277371	2.52894357402152	0.121322136007668
21956	development	12	invivo.|physchem.|toxprint.|padel.|toxcast.|httk.	invivo.|physchem.|toxprint.|padel.|toxcast.|httk.	2.24555999760128	2.5506748854245	0.134976040094542
21957	forward	4	invivo.|physchem.|toxprint.|padel.	invivo.|physchem.|toxprint.|padel.	1.98869590903097	2.30720252068331	0.15610896177425
21958	forward	4	invivo.|physchem.|toxprint.|padel.	invivo.|physchem.|toxprint.|padel.	1.92694652427814	2.31552962686986	0.16288274422442
21959	development	4	invivo.|physchem.|toxprint.|padel.	invivo.|physchem.|toxprint.|padel.	1.83277456563281	2.21291630850937	0.154323854661212
21961	development	4	invivo.|physchem.|toxprint.|padel.	invivo.|physchem.|toxprint.|padel.	1.5462753858426	1.71389359738867	0.145949618616439
21961	development	8	invivo.|physchem.|toxprint.|padel.|toxcast.	invivo.|physchem.|toxprint.|padel.|toxcast.	1.58871418686735	1.73443431474558	0.106213490278864
21961	development	12	invivo.|physchem.|toxprint.|padel.|toxcast.|httk.	invivo.|physchem.|toxprint.|padel.|toxcast.|httk.	1.5802015575971	1.72797838461172	0.0962529452876557
21962	forward	4	invivo.|physchem.|toxprint.|padel.	invivo.|physchem.|toxprint.|padel.	1.95607555108031	2.25865867395003	0.151263393270076
21963	forward	4	invivo.|physchem.|toxprint.|padel.	invivo.|physchem.|toxprint.|padel.	1.79199984486225	2.10050307143224	0.133330792096112
21965	development	4	invivo.|physchem.|toxprint.|padel.	invivo.|physchem.|toxprint.|padel.	1.52284035059577	1.76605919256914	0.136683783571007
21965	development	8	invivo.|physchem.|toxprint.|padel.|toxcast.	invivo.|physchem.|toxprint.|padel.|toxcast.	1.54734718509427	1.76698265237086	0.116565399334521
21968	development	4	invivo.|physchem.|toxprint.|padel.	invivo.|physchem.|toxprint.|padel.	1.96763160716459	2.33143697322507	0.161311262017371
21969	forward	4	invivo.|physchem.|toxprint.|padel.	invivo.|physchem.|toxprint.|padel.	1.83944680881616	2.19524386622085	0.158205326289664
21969	forward	8	invivo.|physchem.|toxprint.|padel.|toxcast.	invivo.|physchem.|toxprint.|padel.|toxcast.	2.0230519345921	2.35144647290139	0.162206836319809
21971	forward	4	invivo.|physchem.|toxprint.|padel.	invivo.|physchem.|toxprint.|padel.	1.62459939142147	1.88721094489694	0.174381786975061
21973	forward	4	invivo.|physchem.|toxprint.|padel.	invivo.|physchem.|toxprint.|padel.	1.40263426332158	1.65121365867216	0.163074499243962
21974	forward	4	invivo.|physchem.|toxprint.|padel.	invivo.|physchem.|toxprint.|padel.	1.80936193597523	2.15637932689733	0.168578970496134
21975	development	4	invivo.|physchem.|toxprint.|padel.	invivo.|physchem.|toxprint.|padel.	2.06528124088372	2.33087129467058	0.152351555978579
21975	development	8	invivo.|physchem.|toxprint.|padel.|toxcast.	invivo.|physchem.|toxprint.|padel.|toxcast.	2.14295002183504	2.29877505606867	0.13141903504807
21975	development	12	invivo.|physchem.|toxprint.|padel.|toxcast.|httk.	invivo.|physchem.|toxprint.|padel.|toxcast.|httk.	2.15873891698004	2.29042877984989	0.137541626990853
21976	forward	4	invivo.|physchem.|toxprint.|padel.	invivo.|physchem.|toxprint.|padel.	1.98626072425728	2.31760586571907	0.150045996118465
21976	forward	8	invivo.|physchem.|toxprint.|padel.|toxcast.	invivo.|physchem.|toxprint.|padel.|toxcast.	2.19449471806026	2.51981874198012	0.140751708895216
21976	forward	12	invivo.|physchem.|toxprint.|padel.|toxcast.|httk.	invivo.|physchem.|toxprint.|padel.|toxcast.|httk.	1.92173282334322	2.24020627261293	0.139044491606081
21977	development	4	invivo.|physchem.|toxprint.|padel.	invivo.|physchem.|toxprint.|padel.	2.26039383544864	2.56394721722209	0.124850762156359
21978	forward	4	invivo.|physchem.|toxprint.|padel.	invivo.|physchem.|toxprint.|padel.	1.86554102417357	2.2058553046807	0.164183351634238
21979	forward	4	invivo.|physchem.|toxprint.|padel.	invivo.|physchem.|toxprint.|padel.	1.77525217152522	2.11689432976028	0.148618144057458
21980	forward	4	invivo.|physchem.|toxprint.|padel.	invivo.|physchem.|toxprint.|padel.	1.96634966431059	2.31545537726246	0.151583435084942
21982	development	4	invivo.|physchem.|toxprint.|padel.	invivo.|physchem.|toxprint.|padel.	2.5081799114579	2.93851462969116	0.170709147135317
21984	forward	4	invivo.|physchem.|toxprint.|padel.	invivo.|physchem.|toxprint.|padel.	1.71216412812084	1.99483758987931	0.12525633915964
21986	development	4	invivo.|physchem.|toxprint.|padel.	invivo.|physchem.|toxprint.|padel.	1.58664819878645	1.86715731695636	0.143254776150258
21986	development	8	invivo.|physchem.|toxprint.|padel.|toxcast.	invivo.|physchem.|toxprint.|padel.|toxcast.	1.56654892675054	1.85013565151411	0.151633332562409
21986	development	12	invivo.|physchem.|toxprint.|padel.|toxcast.|httk.	invivo.|physchem.|toxprint.|padel.|toxcast.|httk.	1.56396197037082	1.84624652632096	0.136784897001443
21987	forward	4	invivo.|physchem.|toxprint.|padel.	invivo.|physchem.|toxprint.|padel.	1.94186479600331	2.28516049542049	0.150154956408692
21990	forward	4	invivo.|physchem.|toxprint.|padel.	invivo.|physchem.|toxprint.|padel.	1.81421413882861	2.09430749000283	0.12362196917536
21993	forward	4	invivo.|physchem.|toxprint.|padel.	invivo.|physchem.|toxprint.|padel.	1.66041266695212	1.78649747419767	0.0845657791165065
21993	forward	8	invivo.|physchem.|toxprint.|padel.|toxcast.	invivo.|physchem.|toxprint.|padel.|toxcast.	1.90915018091744	2.00797739087738	0.0788155682210245
21993	forward	12	invivo.|physchem.|toxprint.|padel.|toxcast.|httk.	invivo.|physchem.|toxprint.|padel.|toxcast.|httk.	1.84310420469962	1.95521904016396	0.0792924129449058
21994	forward	4	invivo.|physchem.|toxprint.|padel.	invivo.|physchem.|toxprint.|padel.	2.03387139030926	2.33085296264132	0.152836931519942
21995	development	4	invivo.|physchem.|toxprint.|padel.	invivo.|physchem.|toxprint.|padel.	2.36400224572251	2.65787122533781	0.130264979970958
21995	development	8	invivo.|physchem.|toxprint.|padel.|toxcast.	invivo.|physchem.|toxprint.|padel.|toxcast.	2.43900979373551	2.66370072039498	0.114839228475105
21995	development	12	invivo.|physchem.|toxprint.|padel.|toxcast.|httk.	invivo.|physchem.|toxprint.|padel.|toxcast.|httk.	2.39626898328995	2.62671469808518	0.129554826156496
21997	forward	4	invivo.|physchem.|toxprint.|padel.	invivo.|physchem.|toxprint.|padel.	1.8231681389623	2.13581297613173	0.132968143428907
21998	forward	4	invivo.|physchem.|toxprint.|padel.	invivo.|physchem.|toxprint.|padel.	2.26154203106444	2.67518009160863	0.168425873526612
21999	forward	4	invivo.|physchem.|toxprint.|padel.	invivo.|physchem.|toxprint.|padel.	2.32009007634426	2.68675563698433	0.153414510733367
22000	development	4	invivo.|physchem.|toxprint.|padel.	invivo.|physchem.|toxprint.|padel.	2.40483964158733	2.70186583921042	0.127613737350119
22000	development	8	invivo.|physchem.|toxprint.|padel.|toxcast.	invivo.|physchem.|toxprint.|padel.|toxcast.	2.39982254966141	2.70971651845084	0.154707704877024
22001	forward	4	invivo.|physchem.|toxprint.|padel.	invivo.|physchem.|toxprint.|padel.	2.12088283006534	2.44408333394407	0.131466916791816
22002	forward	4	invivo.|physchem.|toxprint.|padel.	invivo.|physchem.|toxprint.|padel.	1.89720127234686	2.23506495868676	0.143378594422461
22003	forward	4	invivo.|physchem.|toxprint.|padel.	invivo.|physchem.|toxprint.|padel.	1.76160678415039	2.12606151263198	0.157128560705854
22004	forward	4	invivo.|physchem.|toxprint.|padel.	invivo.|physchem.|toxprint.|padel.	1.57969295888117	1.83309928317675	0.109738922857011
22006	forward	4	invivo.|physchem.|toxprint.|padel.	invivo.|physchem.|toxprint.|padel.	2.071025428412	2.43153704568528	0.154440291067799
22007	forward	4	invivo.|physchem.|toxprint.|padel.	invivo.|physchem.|toxprint.|padel.	1.76812790062497	2.09417565228602	0.149196946316865
22008	forward	4	invivo.|physchem.|toxprint.|padel.	invivo.|physchem.|toxprint.|padel.	2.03429612761474	2.31216785469674	0.135352161343876
22009	forward	4	invivo.|physchem.|toxprint.|padel.	invivo.|physchem.|toxprint.|padel.	1.76613222873454	2.07143512369486	0.128790565629256
22011	forward	4	invivo.|physchem.|toxprint.|padel.	invivo.|physchem.|toxprint.|padel.	1.84170959166388	2.1549592222985	0.154634139864157
22012	forward	4	invivo.|physchem.|toxprint.|padel.	invivo.|physchem.|toxprint.|padel.	2.07691204282116	2.3685090028341	0.126482693410807
22014	forward	4	invivo.|physchem.|toxprint.|padel.	invivo.|physchem.|toxprint.|padel.	1.82845622136014	2.15007017940823	0.136570775320549
22016	forward	4	invivo.|physchem.|toxprint.|padel.	invivo.|physchem.|toxprint.|padel.	1.65578431813913	1.96522390456187	0.131385112081162
22017	forward	4	invivo.|physchem.|toxprint.|padel.	invivo.|physchem.|toxprint.|padel.	1.35091911535563	1.55819356267521	0.101818542135575
22018	development	4	invivo.|physchem.|toxprint.|padel.	invivo.|physchem.|toxprint.|padel.	-0.564702146338139	-0.368989542204121	0.134341820971787
22018	development	8	invivo.|physchem.|toxprint.|padel.|toxcast.	invivo.|physchem.|toxprint.|padel.|toxcast.	-0.581839325387422	-0.37703186575315	0.137760784022785
22018	development	12	invivo.|physchem.|toxprint.|padel.|toxcast.|httk.	invivo.|physchem.|toxprint.|padel.|toxcast.|httk.	-0.559152476969483	-0.303305677816771	0.147390179851541
22020	development	4	invivo.|physchem.|toxprint.|padel.	invivo.|physchem.|toxprint.|padel.	1.51254540622305	1.7585644805747	0.210952606932087
22020	development	8	invivo.|physchem.|toxprint.|padel.|toxcast.	invivo.|physchem.|toxprint.|padel.|toxcast.	1.49031102236615	1.75062329204556	0.227932352526223
22020	development	12	invivo.|physchem.|toxprint.|padel.|toxcast.|httk.	invivo.|physchem.|toxprint.|padel.|toxcast.|httk.	1.41081244766179	1.69469061521658	0.234014656952593
22021	forward	4	invivo.|physchem.|toxprint.|padel.	invivo.|physchem.|toxprint.|padel.	1.58424860238279	1.76498804850862	0.181510916213524
22023	forward	4	invivo.|physchem.|toxprint.|padel.	invivo.|physchem.|toxprint.|padel.	1.71438357331079	1.95693884375583	0.140101805718823
22025	forward	4	invivo.|physchem.|toxprint.|padel.	invivo.|physchem.|toxprint.|padel.	1.62156569482168	1.83433982670417	0.153936824084258
22026	forward	4	invivo.|physchem.|toxprint.|padel.	invivo.|physchem.|toxprint.|padel.	1.65812983101027	1.89477524964252	0.112916190322936
22027	forward	4	invivo.|physchem.|toxprint.|padel.	invivo.|physchem.|toxprint.|padel.	1.84174491579109	2.04223459854428	0.103225175752852
22028	forward	4	invivo.|physchem.|toxprint.|padel.	invivo.|physchem.|toxprint.|padel.	1.77056229817524	2.04289846697878	0.137951254945982
22029	forward	4	invivo.|physchem.|toxprint.|padel.	invivo.|physchem.|toxprint.|padel.	1.82546539815817	2.04068176495962	0.105383037470878
22030	forward	4	invivo.|physchem.|toxprint.|padel.	invivo.|physchem.|toxprint.|padel.	1.93533088210208	2.20168848972011	0.131661840996032
22031	forward	4	invivo.|physchem.|toxprint.|padel.	invivo.|physchem.|toxprint.|padel.	1.77474735029457	2.01458646657365	0.107717002156488
22032	forward	4	invivo.|physchem.|toxprint.|padel.	invivo.|physchem.|toxprint.|padel.	1.77690075863436	2.01625985856017	0.114786430868286
22033	forward	4	invivo.|physchem.|toxprint.|padel.	invivo.|physchem.|toxprint.|padel.	1.81488606428365	2.0867942652297	0.132838234878544
22034	forward	4	invivo.|physchem.|toxprint.|padel.	invivo.|physchem.|toxprint.|padel.	1.78926521241597	2.13594865105801	0.145892431568178
22039	forward	4	invivo.|physchem.|toxprint.|padel.	invivo.|physchem.|toxprint.|padel.	1.84695451807089	2.0019632878743	0.103446813541895
22040	forward	4	invivo.|physchem.|toxprint.|padel.	invivo.|physchem.|toxprint.|padel.	2.00678042900828	2.28240171466684	0.1171971662074
22042	forward	4	invivo.|physchem.|toxprint.|padel.	invivo.|physchem.|toxprint.|padel.	1.67306122764251	1.9527160893239	0.122648820231056
22043	forward	4	invivo.|physchem.|toxprint.|padel.	invivo.|physchem.|toxprint.|padel.	2.37233106936036	2.73069696390642	0.229602306825321
22044	forward	4	invivo.|physchem.|toxprint.|padel.	invivo.|physchem.|toxprint.|padel.	1.79660118769187	2.09482113969624	0.141983757206329
22045	forward	4	invivo.|physchem.|toxprint.|padel.	invivo.|physchem.|toxprint.|padel.	1.82514491749098	2.17096363361024	0.159218031762984
22046	forward	4	invivo.|physchem.|toxprint.|padel.	invivo.|physchem.|toxprint.|padel.	1.6701734499659	1.98974859022533	0.134005512414776
22048	forward	4	invivo.|physchem.|toxprint.|padel.	invivo.|physchem.|toxprint.|padel.	1.82236165886045	2.04927231413926	0.141110130383313
22049	development	4	invivo.|physchem.|toxprint.|padel.	invivo.|physchem.|toxprint.|padel.	2.07177135286722	2.39431975720962	0.131753770493809
22049	development	8	invivo.|physchem.|toxprint.|padel.|toxcast.	invivo.|physchem.|toxprint.|padel.|toxcast.	2.07612403531836	2.37416411126235	0.12024677588524
22050	forward	4	invivo.|physchem.|toxprint.|padel.	invivo.|physchem.|toxprint.|padel.	1.73375270059055	2.04275809605385	0.138375204891588
22051	forward	4	invivo.|physchem.|toxprint.|padel.	invivo.|physchem.|toxprint.|padel.	2.06286058946523	2.36054978810905	0.14477877382289
22053	development	4	invivo.|physchem.|toxprint.|padel.	invivo.|physchem.|toxprint.|padel.	1.71561210608445	1.87736155502599	0.146190547293219
22053	development	8	invivo.|physchem.|toxprint.|padel.|toxcast.	invivo.|physchem.|toxprint.|padel.|toxcast.	1.61177055700613	1.87230589003227	0.179476804295229
22053	development	12	invivo.|physchem.|toxprint.|padel.|toxcast.|httk.	invivo.|physchem.|toxprint.|padel.|toxcast.|httk.	1.61761317973998	1.82695547324307	0.173044796887786
22054	forward	4	invivo.|physchem.|toxprint.|padel.	invivo.|physchem.|toxprint.|padel.	1.63257905120084	1.97073308168113	0.148749668623325
22055	development	4	invivo.|physchem.|toxprint.|padel.	invivo.|physchem.|toxprint.|padel.	2.49442360632366	2.80079407311186	0.134016654590029
22056	development	4	invivo.|physchem.|toxprint.|padel.	invivo.|physchem.|toxprint.|padel.	1.79479276487095	2.10469786273456	0.131513831383916
22056	development	8	invivo.|physchem.|toxprint.|padel.|toxcast.	invivo.|physchem.|toxprint.|padel.|toxcast.	1.91023750903099	2.17315333175705	0.114069677046043
22057	forward	4	invivo.|physchem.|toxprint.|padel.	invivo.|physchem.|toxprint.|padel.	1.45220479269161	1.7035080355278	0.121651055103931
22058	forward	4	invivo.|physchem.|toxprint.|padel.	invivo.|physchem.|toxprint.|padel.	1.62602020855841	1.92662264100468	0.130949026359909
22059	forward	4	invivo.|physchem.|toxprint.|padel.	invivo.|physchem.|toxprint.|padel.	1.94126612269548	2.2711791231144	0.141639439130937
22060	forward	4	invivo.|physchem.|toxprint.|padel.	invivo.|physchem.|toxprint.|padel.	1.65634653694768	1.91602333844693	0.179522632027973
22061	forward	4	invivo.|physchem.|toxprint.|padel.	invivo.|physchem.|toxprint.|padel.	1.5880257791917	1.83369298284746	0.1795288286455
22062	forward	4	invivo.|physchem.|toxprint.|padel.	invivo.|physchem.|toxprint.|padel.	2.00975716292979	2.36830312574668	0.162453208154176
22063	forward	4	invivo.|physchem.|toxprint.|padel.	invivo.|physchem.|toxprint.|padel.	1.58943103352746	1.76204941564945	0.163391387833386
22064	forward	4	invivo.|physchem.|toxprint.|padel.	invivo.|physchem.|toxprint.|padel.	1.23487830786463	1.48816080191841	0.120322957576225
22065	forward	4	invivo.|physchem.|toxprint.|padel.	invivo.|physchem.|toxprint.|padel.	1.76503992598058	2.06607113945209	0.134731735869042
22066	forward	4	invivo.|physchem.|toxprint.|padel.	invivo.|physchem.|toxprint.|padel.	1.67546165347503	1.90134127014759	0.125699001902529
22068	forward	4	invivo.|physchem.|toxprint.|padel.	invivo.|physchem.|toxprint.|padel.	1.997792941602	2.36025306397254	0.166481632475623
22070	forward	4	invivo.|physchem.|toxprint.|padel.	invivo.|physchem.|toxprint.|padel.	1.80553536410887	2.12969691637748	0.144182272237209
22074	forward	4	invivo.|physchem.|toxprint.|padel.	invivo.|physchem.|toxprint.|padel.	1.80146305742847	2.09130834567866	0.130653363421078
22075	forward	4	invivo.|physchem.|toxprint.|padel.	invivo.|physchem.|toxprint.|padel.	1.86742063107462	2.1574780215327	0.131767250253739
22076	forward	4	invivo.|physchem.|toxprint.|padel.	invivo.|physchem.|toxprint.|padel.	1.75529325243247	1.98343348002356	0.107739151498897
22077	forward	4	invivo.|physchem.|toxprint.|padel.	invivo.|physchem.|toxprint.|padel.	1.86497677583335	2.13972061824629	0.157594271300989
22078	forward	4	invivo.|physchem.|toxprint.|padel.	invivo.|physchem.|toxprint.|padel.	1.90525943242949	2.28894312003557	0.172347041366477
22079	forward	4	invivo.|physchem.|toxprint.|padel.	invivo.|physchem.|toxprint.|padel.	1.24713391287142	1.44291323868491	0.140596633694094
22080	forward	4	invivo.|physchem.|toxprint.|padel.	invivo.|physchem.|toxprint.|padel.	1.51469961279636	1.84060585343481	0.137688510696925
22081	forward	4	invivo.|physchem.|toxprint.|padel.	invivo.|physchem.|toxprint.|padel.	1.71198288507047	2.04511851368815	0.150042060231287
22082	forward	4	invivo.|physchem.|toxprint.|padel.	invivo.|physchem.|toxprint.|padel.	2.05574542209719	2.44446066535334	0.174506395774459
22083	forward	4	invivo.|physchem.|toxprint.|padel.	invivo.|physchem.|toxprint.|padel.	1.63731874166278	1.86984185171619	0.108404855413693
22084	forward	4	invivo.|physchem.|toxprint.|padel.	invivo.|physchem.|toxprint.|padel.	1.72910184526222	2.01531409221347	0.164977405867753
22085	forward	4	invivo.|physchem.|toxprint.|padel.	invivo.|physchem.|toxprint.|padel.	1.7791421451536	2.07089082128362	0.159832178105306
22086	forward	4	invivo.|physchem.|toxprint.|padel.	invivo.|physchem.|toxprint.|padel.	1.85124016229438	2.07092275631314	0.133653552137412
22087	forward	4	invivo.|physchem.|toxprint.|padel.	invivo.|physchem.|toxprint.|padel.	1.60194546346056	1.84762532930203	0.178768195250522
22088	forward	4	invivo.|physchem.|toxprint.|padel.	invivo.|physchem.|toxprint.|padel.	1.65088011817051	1.85519412507456	0.110027352697662
22089	forward	4	invivo.|physchem.|toxprint.|padel.	invivo.|physchem.|toxprint.|padel.	2.00366038005639	2.38356447688529	0.163735052826343
22090	forward	4	invivo.|physchem.|toxprint.|padel.	invivo.|physchem.|toxprint.|padel.	2.02740477391665	2.35347210321826	0.146068559359351
22091	forward	4	invivo.|physchem.|toxprint.|padel.	invivo.|physchem.|toxprint.|padel.	1.47200308560259	1.76235707202813	0.137365877875676
22092	forward	4	invivo.|physchem.|toxprint.|padel.	invivo.|physchem.|toxprint.|padel.	1.19590598554567	1.46716990964393	0.126273302035312
22093	forward	4	invivo.|physchem.|toxprint.|padel.	invivo.|physchem.|toxprint.|padel.	1.99401285628703	2.31805694473083	0.13086853305447
22094	forward	4	invivo.|physchem.|toxprint.|padel.	invivo.|physchem.|toxprint.|padel.	1.5759270234023	1.86436771631461	0.132365262732843
22095	forward	4	invivo.|physchem.|toxprint.|padel.	invivo.|physchem.|toxprint.|padel.	1.4324027934645	1.68305006042663	0.117191716065895
22096	forward	4	invivo.|physchem.|toxprint.|padel.	invivo.|physchem.|toxprint.|padel.	1.06455408650792	1.32321959402825	0.11657773385214
22097	forward	4	invivo.|physchem.|toxprint.|padel.	invivo.|physchem.|toxprint.|padel.	1.58992250315553	1.9363149064053	0.154107627541156
22098	forward	4	invivo.|physchem.|toxprint.|padel.	invivo.|physchem.|toxprint.|padel.	1.54606500084604	1.82922291566815	0.132045505466384
22099	forward	4	invivo.|physchem.|toxprint.|padel.	invivo.|physchem.|toxprint.|padel.	1.8777540888386	2.21094010379132	0.155875116304811
22100	forward	4	invivo.|physchem.|toxprint.|padel.	invivo.|physchem.|toxprint.|padel.	2.0599657873336	2.34978800062173	0.127057859110861
22101	forward	4	invivo.|physchem.|toxprint.|padel.	invivo.|physchem.|toxprint.|padel.	1.56403153089841	1.76833325363079	0.118334684322917
22103	forward	4	invivo.|physchem.|toxprint.|padel.	invivo.|physchem.|toxprint.|padel.	1.74227705841137	2.04436274894035	0.134547685285356
22104	forward	4	invivo.|physchem.|toxprint.|padel.	invivo.|physchem.|toxprint.|padel.	1.85150363991288	2.18704617785431	0.156785844076434
22105	forward	4	invivo.|physchem.|toxprint.|padel.	invivo.|physchem.|toxprint.|padel.	1.76731996718759	2.09811431870987	0.144820399403518
22106	forward	4	invivo.|physchem.|toxprint.|padel.	invivo.|physchem.|toxprint.|padel.	1.74059227921076	2.02678389687172	0.11609017336851
22107	development	4	invivo.|physchem.|toxprint.|padel.	invivo.|physchem.|toxprint.|padel.	1.77388601595197	2.04231003766784	0.110270686668337
22108	forward	4	invivo.|physchem.|toxprint.|padel.	invivo.|physchem.|toxprint.|padel.	1.5017564488851	1.70549085182145	0.104094450801488
22109	forward	4	invivo.|physchem.|toxprint.|padel.	invivo.|physchem.|toxprint.|padel.	1.89616542764078	2.24539210655236	0.152665192739661
22110	forward	4	invivo.|physchem.|toxprint.|padel.	invivo.|physchem.|toxprint.|padel.	1.86137548198257	2.16197500775781	0.158580435564
22111	development	4	invivo.|physchem.|toxprint.|padel.	invivo.|physchem.|toxprint.|padel.	1.38818094250938	1.72688078525503	0.154662290025013
22111	development	8	invivo.|physchem.|toxprint.|padel.|toxcast.	invivo.|physchem.|toxprint.|padel.|toxcast.	1.43284462889276	1.72275734949852	0.149097036432854
22111	development	12	invivo.|physchem.|toxprint.|padel.|toxcast.|httk.	invivo.|physchem.|toxprint.|padel.|toxcast.|httk.	1.32981585260949	1.69238010437694	0.199823687303025
22113	development	4	invivo.|physchem.|toxprint.|padel.	invivo.|physchem.|toxprint.|padel.	1.15488347883263	1.34099497478989	0.130552372197069
22114	forward	4	invivo.|physchem.|toxprint.|padel.	invivo.|physchem.|toxprint.|padel.	1.7140270014782	2.08740696010576	0.168752996179657
22115	forward	4	invivo.|physchem.|toxprint.|padel.	invivo.|physchem.|toxprint.|padel.	1.87054283984456	2.17698502929113	0.129632883598651
22116	forward	4	invivo.|physchem.|toxprint.|padel.	invivo.|physchem.|toxprint.|padel.	1.70442402647955	2.04085268529077	0.138536586991411
22117	forward	4	invivo.|physchem.|toxprint.|padel.	invivo.|physchem.|toxprint.|padel.	1.36842744835523	1.56281517971882	0.0821397261186299
22118	forward	4	invivo.|physchem.|toxprint.|padel.	invivo.|physchem.|toxprint.|padel.	1.79843331713093	2.15093413489282	0.145885168664866
22119	forward	4	invivo.|physchem.|toxprint.|padel.	invivo.|physchem.|toxprint.|padel.	1.60313493600713	1.77791032292381	0.120504638970169
22120	development	4	invivo.|physchem.|toxprint.|padel.	invivo.|physchem.|toxprint.|padel.	-0.00206818845713452	0.278277108521947	0.200870442772182
22121	forward	4	invivo.|physchem.|toxprint.|padel.	invivo.|physchem.|toxprint.|padel.	1.36545343943781	1.54661661085581	0.10184299227963
22122	forward	4	invivo.|physchem.|toxprint.|padel.	invivo.|physchem.|toxprint.|padel.	1.1427328539559	1.38647046569436	0.139786123881718
22123	forward	4	invivo.|physchem.|toxprint.|padel.	invivo.|physchem.|toxprint.|padel.	1.94398735215864	2.37304087512489	0.173173173206346
22124	forward	4	invivo.|physchem.|toxprint.|padel.	invivo.|physchem.|toxprint.|padel.	2.03294731114164	2.32768997955247	0.132609977868666
22125	forward	4	invivo.|physchem.|toxprint.|padel.	invivo.|physchem.|toxprint.|padel.	1.87998913720016	2.24275325497236	0.168525058339033
22127	forward	4	invivo.|physchem.|toxprint.|padel.	invivo.|physchem.|toxprint.|padel.	1.97685195121738	2.20368158964707	0.115046763274107
22128	development	4	invivo.|physchem.|toxprint.|padel.	invivo.|physchem.|toxprint.|padel.	1.82281749381954	2.25179026944458	0.181145640692622
22129	forward	4	invivo.|physchem.|toxprint.|padel.	invivo.|physchem.|toxprint.|padel.	1.34013354913389	1.61357697188054	0.125399016509384
22130	forward	4	invivo.|physchem.|toxprint.|padel.	invivo.|physchem.|toxprint.|padel.	1.51074577314599	1.81955092613304	0.142916763774468
22131	development	4	invivo.|physchem.|toxprint.|padel.	invivo.|physchem.|toxprint.|padel.	0.87959380758269	1.09533704484323	0.119920840120837
22134	forward	4	invivo.|physchem.|toxprint.|padel.	invivo.|physchem.|toxprint.|padel.	1.47589981196194	1.67488850732241	0.112825153926828
22135	forward	4	invivo.|physchem.|toxprint.|padel.	invivo.|physchem.|toxprint.|padel.	2.02306947406293	2.3395481150027	0.132502648377992
22136	forward	4	invivo.|physchem.|toxprint.|padel.	invivo.|physchem.|toxprint.|padel.	1.87623585785144	2.15164737140999	0.112578751017396
22139	forward	4	invivo.|physchem.|toxprint.|padel.	invivo.|physchem.|toxprint.|padel.	1.91134769714193	2.2251029936667	0.128313701551863
22140	forward	4	invivo.|physchem.|toxprint.|padel.	invivo.|physchem.|toxprint.|padel.	1.66796916387282	1.94711765721855	0.124242560809653
22141	forward	4	invivo.|physchem.|toxprint.|padel.	invivo.|physchem.|toxprint.|padel.	1.58741059437756	1.76163138185405	0.129486374460379
22142	forward	4	invivo.|physchem.|toxprint.|padel.	invivo.|physchem.|toxprint.|padel.	1.91047775472241	2.08587926225251	0.100334388865268
22143	forward	4	invivo.|physchem.|toxprint.|padel.	invivo.|physchem.|toxprint.|padel.	1.95327860687365	2.40874473908021	0.178673319943686
22144	forward	4	invivo.|physchem.|toxprint.|padel.	invivo.|physchem.|toxprint.|padel.	1.34821268165546	1.60046376330949	0.127469104240914
22145	forward	4	invivo.|physchem.|toxprint.|padel.	invivo.|physchem.|toxprint.|padel.	0.815155514554916	1.131996718758	0.148634841305876
22146	forward	4	invivo.|physchem.|toxprint.|padel.	invivo.|physchem.|toxprint.|padel.	1.8451523820271	2.13305064553268	0.130870215798586
22147	forward	4	invivo.|physchem.|toxprint.|padel.	invivo.|physchem.|toxprint.|padel.	1.93550338495412	2.23959443627698	0.135766985723778
22148	forward	4	invivo.|physchem.|toxprint.|padel.	invivo.|physchem.|toxprint.|padel.	1.54490859535257	1.88338689012696	0.154491815455589
22149	forward	4	invivo.|physchem.|toxprint.|padel.	invivo.|physchem.|toxprint.|padel.	1.78447865188354	2.08865475049256	0.132954126621299
22150	forward	4	invivo.|physchem.|toxprint.|padel.	invivo.|physchem.|toxprint.|padel.	1.64018811042282	1.914297043763	0.138195817283958
22151	forward	4	invivo.|physchem.|toxprint.|padel.	invivo.|physchem.|toxprint.|padel.	1.94214698531662	2.29038557370505	0.174693825558934
22152	forward	4	invivo.|physchem.|toxprint.|padel.	invivo.|physchem.|toxprint.|padel.	1.47264629991758	1.77431599535793	0.14090701738301
22154	forward	4	invivo.|physchem.|toxprint.|padel.	invivo.|physchem.|toxprint.|padel.	1.83511932064085	2.15110264107218	0.129742012919587
22155	forward	4	invivo.|physchem.|toxprint.|padel.	invivo.|physchem.|toxprint.|padel.	1.45329854878109	1.65152863886812	0.100879124794893
22156	forward	4	invivo.|physchem.|toxprint.|padel.	invivo.|physchem.|toxprint.|padel.	1.74486787119691	1.98341349464165	0.127214456014488
22159	forward	4	invivo.|physchem.|toxprint.|padel.	invivo.|physchem.|toxprint.|padel.	1.71109229317544	2.05706201929624	0.148811886574079
22161	forward	4	invivo.|physchem.|toxprint.|padel.	invivo.|physchem.|toxprint.|padel.	0.6287034573675	1.01511701921405	0.160171085109471
22162	development	4	invivo.|physchem.|toxprint.|padel.	invivo.|physchem.|toxprint.|padel.	0.292354818806265	0.705753006788825	0.182732018141618
22162	development	8	invivo.|physchem.|toxprint.|padel.|toxcast.	invivo.|physchem.|toxprint.|padel.|toxcast.	0.302719334784986	0.646690462996826	0.185483274757537
22162	development	12	invivo.|physchem.|toxprint.|padel.|toxcast.|httk.	invivo.|physchem.|toxprint.|padel.|toxcast.|httk.	0.384292029646794	0.726880456545612	0.225246430422465
22164	forward	4	invivo.|physchem.|toxprint.|padel.	invivo.|physchem.|toxprint.|padel.	2.1243002274274	2.38787153762247	0.120777127697636
22165	forward	4	invivo.|physchem.|toxprint.|padel.	invivo.|physchem.|toxprint.|padel.	1.60262372707327	1.92540529689599	0.149436502053139
22166	forward	4	invivo.|physchem.|toxprint.|padel.	invivo.|physchem.|toxprint.|padel.	1.43928920954833	1.72487429952355	0.126685519000632
22167	forward	4	invivo.|physchem.|toxprint.|padel.	invivo.|physchem.|toxprint.|padel.	1.21786751473793	1.64444825521401	0.180662968667138
22168	forward	4	invivo.|physchem.|toxprint.|padel.	invivo.|physchem.|toxprint.|padel.	2.11085503702035	2.44117804761149	0.135076777029545
22169	forward	4	invivo.|physchem.|toxprint.|padel.	invivo.|physchem.|toxprint.|padel.	1.93819916086048	2.1725405819214	0.122449396068714
22170	development	4	invivo.|physchem.|toxprint.|padel.	invivo.|physchem.|toxprint.|padel.	1.50294006955418	1.69338385294053	0.126251625811669
22171	forward	4	invivo.|physchem.|toxprint.|padel.	invivo.|physchem.|toxprint.|padel.	1.76269672523413	2.04710313215454	0.12562940797663
22172	forward	4	invivo.|physchem.|toxprint.|padel.	invivo.|physchem.|toxprint.|padel.	1.37650787273059	1.81954663163668	0.196529136990818
22173	forward	4	invivo.|physchem.|toxprint.|padel.	invivo.|physchem.|toxprint.|padel.	1.33267579828763	1.59080743713464	0.117851145858224
22174	forward	4	invivo.|physchem.|toxprint.|padel.	invivo.|physchem.|toxprint.|padel.	0.367788274911426	0.683564539163487	0.195952959166697
22174	forward	8	invivo.|physchem.|toxprint.|padel.|toxcast.	invivo.|physchem.|toxprint.|padel.|toxcast.	0.48410665360526	0.846332446316809	0.188032947588777
22174	forward	12	invivo.|physchem.|toxprint.|padel.|toxcast.|httk.	invivo.|physchem.|toxprint.|padel.|toxcast.|httk.	0.381056495051032	0.717371620183345	0.188104854305208
22175	forward	4	invivo.|physchem.|toxprint.|padel.	invivo.|physchem.|toxprint.|padel.	1.88733847325373	2.19631739268731	0.120075538920088
22176	forward	4	invivo.|physchem.|toxprint.|padel.	invivo.|physchem.|toxprint.|padel.	2.10412706245687	2.44289468715632	0.169036516334098
22177	forward	4	invivo.|physchem.|toxprint.|padel.	invivo.|physchem.|toxprint.|padel.	2.21518210152323	2.52620018593118	0.157806836181637
22178	forward	4	invivo.|physchem.|toxprint.|padel.	invivo.|physchem.|toxprint.|padel.	1.77320516863166	2.0873316995296	0.127871478826054
22179	forward	4	invivo.|physchem.|toxprint.|padel.	invivo.|physchem.|toxprint.|padel.	1.29969018886171	1.55773203377736	0.149567905360886
22179	forward	8	invivo.|physchem.|toxprint.|padel.|toxcast.	invivo.|physchem.|toxprint.|padel.|toxcast.	1.25555891331427	1.52579797507652	0.146353628634205
22181	forward	4	invivo.|physchem.|toxprint.|padel.	invivo.|physchem.|toxprint.|padel.	1.87033582027394	2.11067755649415	0.171665152720143
22182	forward	4	invivo.|physchem.|toxprint.|padel.	invivo.|physchem.|toxprint.|padel.	1.54571799864064	1.89921776950767	0.156050517411572
22183	forward	4	invivo.|physchem.|toxprint.|padel.	invivo.|physchem.|toxprint.|padel.	1.60843163932702	1.95528410199097	0.153315866888561
22184	forward	4	invivo.|physchem.|toxprint.|padel.	invivo.|physchem.|toxprint.|padel.	1.83460003578576	2.05490076367865	0.112093794769269
22186	forward	4	invivo.|physchem.|toxprint.|padel.	invivo.|physchem.|toxprint.|padel.	1.70728116299897	2.06371250043171	0.147400865665681
22187	development	4	invivo.|physchem.|toxprint.|padel.	invivo.|physchem.|toxprint.|padel.	2.11858110993683	2.39893816682248	0.116262799656516
22187	development	8	invivo.|physchem.|toxprint.|padel.|toxcast.	invivo.|physchem.|toxprint.|padel.|toxcast.	2.08062698743153	2.35468509206774	0.116278158001839
22188	forward	4	invivo.|physchem.|toxprint.|padel.	invivo.|physchem.|toxprint.|padel.	1.55696969470486	1.89913612012729	0.142597430165865
22189	forward	4	invivo.|physchem.|toxprint.|padel.	invivo.|physchem.|toxprint.|padel.	1.69172605238151	1.96516029489212	0.136326569483368
22190	forward	4	invivo.|physchem.|toxprint.|padel.	invivo.|physchem.|toxprint.|padel.	1.43297383321225	1.73584176194971	0.150397002526025
22191	forward	4	invivo.|physchem.|toxprint.|padel.	invivo.|physchem.|toxprint.|padel.	1.68458692516261	2.06942297865003	0.161222854131256
22192	forward	4	invivo.|physchem.|toxprint.|padel.	invivo.|physchem.|toxprint.|padel.	1.75950438060371	2.17745794955305	0.169805363709346
22193	forward	4	invivo.|physchem.|toxprint.|padel.	invivo.|physchem.|toxprint.|padel.	1.8164137621369	2.15337167528116	0.148084457337074
22194	forward	4	invivo.|physchem.|toxprint.|padel.	invivo.|physchem.|toxprint.|padel.	1.74136048814394	2.06767231288736	0.139019902647793
22195	forward	4	invivo.|physchem.|toxprint.|padel.	invivo.|physchem.|toxprint.|padel.	1.48737702614701	1.87888818306282	0.169096787072264
22196	forward	4	invivo.|physchem.|toxprint.|padel.	invivo.|physchem.|toxprint.|padel.	1.79032614734497	2.054184290074	0.121059647233311
22197	forward	4	invivo.|physchem.|toxprint.|padel.	invivo.|physchem.|toxprint.|padel.	1.44864175899939	1.74953798927643	0.124667166155278
22198	forward	4	invivo.|physchem.|toxprint.|padel.	invivo.|physchem.|toxprint.|padel.	1.87889447277598	2.1998331500357	0.139156615286615
22199	forward	4	invivo.|physchem.|toxprint.|padel.	invivo.|physchem.|toxprint.|padel.	1.68918580356091	1.9529519031045	0.118286677198834
22200	forward	4	invivo.|physchem.|toxprint.|padel.	invivo.|physchem.|toxprint.|padel.	1.62816862197486	1.89061531894144	0.149989592607992
22201	forward	4	invivo.|physchem.|toxprint.|padel.	invivo.|physchem.|toxprint.|padel.	1.59134891893725	1.92183116060122	0.15249920466063
22203	forward	4	invivo.|physchem.|toxprint.|padel.	invivo.|physchem.|toxprint.|padel.	1.51302377564623	1.82511371922183	0.148791111336391
22204	forward	4	invivo.|physchem.|toxprint.|padel.	invivo.|physchem.|toxprint.|padel.	1.7695701342756	2.11014368983935	0.141668905042476
22205	forward	4	invivo.|physchem.|toxprint.|padel.	invivo.|physchem.|toxprint.|padel.	1.25248534656824	1.48121690812279	0.117493913818035
22206	forward	4	invivo.|physchem.|toxprint.|padel.	invivo.|physchem.|toxprint.|padel.	1.84846748071679	2.15759498554052	0.149033677600446
22207	forward	4	invivo.|physchem.|toxprint.|padel.	invivo.|physchem.|toxprint.|padel.	2.10199616980752	2.42884006068451	0.16474903587205
22208	forward	4	invivo.|physchem.|toxprint.|padel.	invivo.|physchem.|toxprint.|padel.	1.36677542975944	1.65320595559455	0.137411961179107
22209	forward	4	invivo.|physchem.|toxprint.|padel.	invivo.|physchem.|toxprint.|padel.	1.84200784840877	2.03359988301201	0.106926728109822
22210	forward	4	invivo.|physchem.|toxprint.|padel.	invivo.|physchem.|toxprint.|padel.	1.40005630386022	1.58778011176523	0.186251774422148
22211	forward	4	invivo.|physchem.|toxprint.|padel.	invivo.|physchem.|toxprint.|padel.	0.204244469519913	0.348644622756597	0.087073533293613
22212	forward	4	invivo.|physchem.|toxprint.|padel.	invivo.|physchem.|toxprint.|padel.	1.20290068020726	1.43033212927778	0.116876039661343
22213	forward	4	invivo.|physchem.|toxprint.|padel.	invivo.|physchem.|toxprint.|padel.	1.92835135938249	2.28538847421792	0.175280447765163
22214	forward	4	invivo.|physchem.|toxprint.|padel.	invivo.|physchem.|toxprint.|padel.	1.82582768240676	2.18390158368032	0.154198620462468
22215	forward	4	invivo.|physchem.|toxprint.|padel.	invivo.|physchem.|toxprint.|padel.	1.86780816702785	2.1932287317456	0.133213686654572
22216	forward	4	invivo.|physchem.|toxprint.|padel.	invivo.|physchem.|toxprint.|padel.	1.00380720514323	1.28132736320656	0.119008118931218
22217	forward	4	invivo.|physchem.|toxprint.|padel.	invivo.|physchem.|toxprint.|padel.	1.6518510472234	2.02967434541936	0.156288293496305
22218	forward	4	invivo.|physchem.|toxprint.|padel.	invivo.|physchem.|toxprint.|padel.	1.70691207633274	2.0252379112132	0.128223662485179
22219	forward	4	invivo.|physchem.|toxprint.|padel.	invivo.|physchem.|toxprint.|padel.	2.01234083014902	2.32999083070745	0.134642005925886
22220	forward	4	invivo.|physchem.|toxprint.|padel.	invivo.|physchem.|toxprint.|padel.	1.59321872866868	1.88384084369692	0.147367604646232
22221	forward	4	invivo.|physchem.|toxprint.|padel.	invivo.|physchem.|toxprint.|padel.	1.41971073363461	1.74517153354251	0.139235808220836
22222	forward	4	invivo.|physchem.|toxprint.|padel.	invivo.|physchem.|toxprint.|padel.	1.74463261250974	2.01854932204229	0.137682950739103
22223	forward	4	invivo.|physchem.|toxprint.|padel.	invivo.|physchem.|toxprint.|padel.	2.02239270415616	2.27001552984918	0.136309778816981
22224	forward	4	invivo.|physchem.|toxprint.|padel.	invivo.|physchem.|toxprint.|padel.	1.65267262586648	1.94939412362388	0.135467106245912
22225	forward	4	invivo.|physchem.|toxprint.|padel.	invivo.|physchem.|toxprint.|padel.	2.02515830255811	2.27559748898363	0.145999144382164
22226	forward	4	invivo.|physchem.|toxprint.|padel.	invivo.|physchem.|toxprint.|padel.	1.37841746244027	1.64944517200377	0.119772445554713
22228	forward	4	invivo.|physchem.|toxprint.|padel.	invivo.|physchem.|toxprint.|padel.	1.55404964086859	1.8116728302842	0.195954324744426
22229	forward	4	invivo.|physchem.|toxprint.|padel.	invivo.|physchem.|toxprint.|padel.	1.50669032112057	1.80128055170112	0.140327528553121
22230	forward	4	invivo.|physchem.|toxprint.|padel.	invivo.|physchem.|toxprint.|padel.	1.77913546384726	2.08450333097937	0.127165801722568
22231	forward	4	invivo.|physchem.|toxprint.|padel.	invivo.|physchem.|toxprint.|padel.	1.65176380672182	1.95084831499621	0.122083585221311
22232	forward	4	invivo.|physchem.|toxprint.|padel.	invivo.|physchem.|toxprint.|padel.	1.74704993336767	2.04103990114642	0.114643665548436
22234	forward	4	invivo.|physchem.|toxprint.|padel.	invivo.|physchem.|toxprint.|padel.	1.5340387246606	1.79471053966142	0.136436875447204
22236	forward	4	invivo.|physchem.|toxprint.|padel.	invivo.|physchem.|toxprint.|padel.	1.83030958748098	2.15288961398205	0.144893914595901
22239	forward	4	invivo.|physchem.|toxprint.|padel.	invivo.|physchem.|toxprint.|padel.	1.41675967530726	1.66556978969004	0.181139711009025
22240	forward	4	invivo.|physchem.|toxprint.|padel.	invivo.|physchem.|toxprint.|padel.	1.49926482624875	1.7374187500808	0.210088082946839
22241	forward	4	invivo.|physchem.|toxprint.|padel.	invivo.|physchem.|toxprint.|padel.	1.48558312567116	1.82091578379693	0.142769289466582
22242	forward	4	invivo.|physchem.|toxprint.|padel.	invivo.|physchem.|toxprint.|padel.	1.25448693272683	1.50505387541858	0.120980323695705
22243	forward	4	invivo.|physchem.|toxprint.|padel.	invivo.|physchem.|toxprint.|padel.	1.74347710984591	2.04454922399859	0.142399307889121
22244	forward	4	invivo.|physchem.|toxprint.|padel.	invivo.|physchem.|toxprint.|padel.	1.49969737523265	1.83073785518066	0.133870284523148
22245	forward	4	invivo.|physchem.|toxprint.|padel.	invivo.|physchem.|toxprint.|padel.	1.62105858165157	1.96381083854769	0.145059117609864
22246	forward	4	invivo.|physchem.|toxprint.|padel.	invivo.|physchem.|toxprint.|padel.	1.66620176658499	1.96529099819982	0.135704487365707
22247	forward	4	invivo.|physchem.|toxprint.|padel.	invivo.|physchem.|toxprint.|padel.	1.61292829979381	1.99600665242043	0.15032440825581
22249	forward	4	invivo.|physchem.|toxprint.|padel.	invivo.|physchem.|toxprint.|padel.	1.75129972864834	2.04002895490371	0.126214039102043
22250	forward	4	invivo.|physchem.|toxprint.|padel.	invivo.|physchem.|toxprint.|padel.	2.08588178742297	2.36237556360927	0.12356522894264
22251	forward	4	invivo.|physchem.|toxprint.|padel.	invivo.|physchem.|toxprint.|padel.	1.93379486794003	2.19919085904611	0.13142323200478
22253	development	4	invivo.|physchem.|toxprint.|padel.	invivo.|physchem.|toxprint.|padel.	1.98924629930321	2.13503126604188	0.103048489912293
22253	development	8	invivo.|physchem.|toxprint.|padel.|toxcast.	invivo.|physchem.|toxprint.|padel.|toxcast.	1.97207556615444	2.11238819357035	0.107657861985807
22253	development	12	invivo.|physchem.|toxprint.|padel.|toxcast.|httk.	invivo.|physchem.|toxprint.|padel.|toxcast.|httk.	1.98237047928435	2.1301785624591	0.108634193869846
22254	development	4	invivo.|physchem.|toxprint.|padel.	invivo.|physchem.|toxprint.|padel.	-0.638603228042633	-0.349567085584913	0.164847914737506
22254	development	8	invivo.|physchem.|toxprint.|padel.|toxcast.	invivo.|physchem.|toxprint.|padel.|toxcast.	-0.693917431890486	-0.39336797170373	0.199138235011525
22254	development	12	invivo.|physchem.|toxprint.|padel.|toxcast.|httk.	invivo.|physchem.|toxprint.|padel.|toxcast.|httk.	-0.556202125848497	-0.264403877712238	0.166078563213909
22255	forward	4	invivo.|physchem.|toxprint.|padel.	invivo.|physchem.|toxprint.|padel.	0.956061802777491	1.18222287604003	0.109799674279167
22256	forward	4	invivo.|physchem.|toxprint.|padel.	invivo.|physchem.|toxprint.|padel.	1.4594017101826	1.7767609275722	0.151886905584096
22257	forward	4	invivo.|physchem.|toxprint.|padel.	invivo.|physchem.|toxprint.|padel.	1.55780195132696	1.8859413777821	0.158288555290694
22258	forward	4	invivo.|physchem.|toxprint.|padel.	invivo.|physchem.|toxprint.|padel.	1.84375499992541	2.18574673643695	0.163008243734185
22259	forward	4	invivo.|physchem.|toxprint.|padel.	invivo.|physchem.|toxprint.|padel.	1.67234836657036	2.00193000649091	0.140355586290138
22261	forward	4	invivo.|physchem.|toxprint.|padel.	invivo.|physchem.|toxprint.|padel.	1.35597822767845	1.58672410620702	0.11931840127488
22262	forward	4	invivo.|physchem.|toxprint.|padel.	invivo.|physchem.|toxprint.|padel.	1.78222471016022	1.97499182103081	0.147443571733054
22263	forward	4	invivo.|physchem.|toxprint.|padel.	invivo.|physchem.|toxprint.|padel.	1.83183304643896	2.13594154788066	0.125327550591077
22264	forward	4	invivo.|physchem.|toxprint.|padel.	invivo.|physchem.|toxprint.|padel.	2.03967377181395	2.32928292060991	0.159017513201878
22265	development	4	invivo.|physchem.|toxprint.|padel.	invivo.|physchem.|toxprint.|padel.	1.45935090399508	1.99472226770586	0.237104938910522
22265	development	8	invivo.|physchem.|toxprint.|padel.|toxcast.	invivo.|physchem.|toxprint.|padel.|toxcast.	1.3857637602629	1.91454867359158	0.271860715321789
22265	development	12	invivo.|physchem.|toxprint.|padel.|toxcast.|httk.	invivo.|physchem.|toxprint.|padel.|toxcast.|httk.	1.23646584507033	1.86921529798775	0.322512432615434
22266	forward	4	invivo.|physchem.|toxprint.|padel.	invivo.|physchem.|toxprint.|padel.	1.62395077989039	1.91696110594321	0.122564901251274
22267	development	4	invivo.|physchem.|toxprint.|padel.	invivo.|physchem.|toxprint.|padel.	0.971506197487697	1.32483138550797	0.1890877967686
22267	development	8	invivo.|physchem.|toxprint.|padel.|toxcast.	invivo.|physchem.|toxprint.|padel.|toxcast.	1.0234833500421	1.32567380684207	0.178523966941432
22267	development	12	invivo.|physchem.|toxprint.|padel.|toxcast.|httk.	invivo.|physchem.|toxprint.|padel.|toxcast.|httk.	1.02574827054776	1.31379968991707	0.168080888708135
22268	forward	4	invivo.|physchem.|toxprint.|padel.	invivo.|physchem.|toxprint.|padel.	1.82151424314147	2.1342519787284	0.129960149563655
22269	forward	4	invivo.|physchem.|toxprint.|padel.	invivo.|physchem.|toxprint.|padel.	1.62371963898719	1.8376642847278	0.116770026007739
22270	forward	4	invivo.|physchem.|toxprint.|padel.	invivo.|physchem.|toxprint.|padel.	1.28101412561578	1.51651044631446	0.172552493077788
22271	forward	4	invivo.|physchem.|toxprint.|padel.	invivo.|physchem.|toxprint.|padel.	1.87541064586956	2.20682955823859	0.150622570485964
22272	forward	4	invivo.|physchem.|toxprint.|padel.	invivo.|physchem.|toxprint.|padel.	1.67865947606241	1.98982092394523	0.132661732896676
22273	forward	4	invivo.|physchem.|toxprint.|padel.	invivo.|physchem.|toxprint.|padel.	1.66091182714732	2.02377586724152	0.145352936372438
22274	forward	4	invivo.|physchem.|toxprint.|padel.	invivo.|physchem.|toxprint.|padel.	1.93726999501855	2.24625591963944	0.127924985877682
22275	forward	4	invivo.|physchem.|toxprint.|padel.	invivo.|physchem.|toxprint.|padel.	1.78596262855992	2.10359421717398	0.135959066926809
22276	forward	4	invivo.|physchem.|toxprint.|padel.	invivo.|physchem.|toxprint.|padel.	1.37547475486363	1.67513177438798	0.164521450005005
22277	forward	4	invivo.|physchem.|toxprint.|padel.	invivo.|physchem.|toxprint.|padel.	1.55712187104485	1.79208051103913	0.123629386814181
22279	forward	4	invivo.|physchem.|toxprint.|padel.	invivo.|physchem.|toxprint.|padel.	1.58143936354484	1.89647309473315	0.137512096771578
22283	forward	4	invivo.|physchem.|toxprint.|padel.	invivo.|physchem.|toxprint.|padel.	1.66881276458606	1.88174987134834	0.109288299132947
22284	forward	4	invivo.|physchem.|toxprint.|padel.	invivo.|physchem.|toxprint.|padel.	1.79944401105845	2.09461912954562	0.125521966226637
22285	forward	4	invivo.|physchem.|toxprint.|padel.	invivo.|physchem.|toxprint.|padel.	1.4927976244849	1.85766594436294	0.149724013054518
22286	forward	4	invivo.|physchem.|toxprint.|padel.	invivo.|physchem.|toxprint.|padel.	1.45105550566261	1.71810696874432	0.118309973949286
22287	forward	4	invivo.|physchem.|toxprint.|padel.	invivo.|physchem.|toxprint.|padel.	1.59122862789774	1.90663847828138	0.125540285195563
22288	forward	4	invivo.|physchem.|toxprint.|padel.	invivo.|physchem.|toxprint.|padel.	1.72899865844036	2.00364594157171	0.122479860452952
22289	forward	4	invivo.|physchem.|toxprint.|padel.	invivo.|physchem.|toxprint.|padel.	1.74888904872633	2.00753158345284	0.161507737082823
22290	forward	4	invivo.|physchem.|toxprint.|padel.	invivo.|physchem.|toxprint.|padel.	1.84622034141112	2.11264956727492	0.14825983702965
22292	development	4	invivo.|physchem.|toxprint.|padel.	invivo.|physchem.|toxprint.|padel.	1.71350667602584	2.00223711467865	0.126418921182531
22292	development	8	invivo.|physchem.|toxprint.|padel.|toxcast.	invivo.|physchem.|toxprint.|padel.|toxcast.	1.77646825989009	1.96537466951384	0.12577767178322
22292	development	12	invivo.|physchem.|toxprint.|padel.|toxcast.|httk.	invivo.|physchem.|toxprint.|padel.|toxcast.|httk.	1.73567009774268	1.98035165930049	0.149306602860385
22293	forward	4	invivo.|physchem.|toxprint.|padel.	invivo.|physchem.|toxprint.|padel.	1.39068264533183	1.65555975093955	0.122513096613205
22294	forward	4	invivo.|physchem.|toxprint.|padel.	invivo.|physchem.|toxprint.|padel.	1.7066105642631	2.0303628368808	0.134324111976274
22295	forward	4	invivo.|physchem.|toxprint.|padel.	invivo.|physchem.|toxprint.|padel.	1.47732805881091	1.81698487345041	0.160782756899638
22296	forward	4	invivo.|physchem.|toxprint.|padel.	invivo.|physchem.|toxprint.|padel.	1.35476987687376	1.6028054135773	0.116537749091573
22297	forward	4	invivo.|physchem.|toxprint.|padel.	invivo.|physchem.|toxprint.|padel.	1.82453009601071	2.08199924507344	0.100932514263625
22298	forward	4	invivo.|physchem.|toxprint.|padel.	invivo.|physchem.|toxprint.|padel.	1.25777379597001	1.4628465027357	0.110125286639163
22300	forward	4	invivo.|physchem.|toxprint.|padel.	invivo.|physchem.|toxprint.|padel.	1.72687824191787	2.01037224479934	0.133314431957399
22302	forward	4	invivo.|physchem.|toxprint.|padel.	invivo.|physchem.|toxprint.|padel.	0.817911954374062	1.01617959226504	0.115962627180186
22303	forward	4	invivo.|physchem.|toxprint.|padel.	invivo.|physchem.|toxprint.|padel.	1.68427056227939	2.03134957866454	0.160120750212145
22305	forward	4	invivo.|physchem.|toxprint.|padel.	invivo.|physchem.|toxprint.|padel.	1.39279758389736	1.73859402306224	0.15625633063889
22308	development	4	invivo.|physchem.|toxprint.|padel.	invivo.|physchem.|toxprint.|padel.	1.69936726665184	2.22266876970928	0.253362584395846
22308	development	8	invivo.|physchem.|toxprint.|padel.|toxcast.	invivo.|physchem.|toxprint.|padel.|toxcast.	1.66129600332079	2.21257886022316	0.307693474395468
22308	development	12	invivo.|physchem.|toxprint.|padel.|toxcast.|httk.	invivo.|physchem.|toxprint.|padel.|toxcast.|httk.	1.60956784690125	2.11786647950902	0.271426022216051
22310	forward	4	invivo.|physchem.|toxprint.|padel.	invivo.|physchem.|toxprint.|padel.	2.09812196083247	2.30211986120554	0.158679183323382
22310	forward	8	invivo.|physchem.|toxprint.|padel.|toxcast.	invivo.|physchem.|toxprint.|padel.|toxcast.	2.11563461742926	2.38163955208952	0.175819104410339
22310	forward	12	invivo.|physchem.|toxprint.|padel.|toxcast.|httk.	invivo.|physchem.|toxprint.|padel.|toxcast.|httk.	2.0276181070094	2.30128402570419	0.179017844586501
22311	forward	4	invivo.|physchem.|toxprint.|padel.	invivo.|physchem.|toxprint.|padel.	1.9538727788784	2.17025854788311	0.145629596915036
22312	forward	4	invivo.|physchem.|toxprint.|padel.	invivo.|physchem.|toxprint.|padel.	1.80927582584572	2.11626345156213	0.123970307396741
22312	forward	8	invivo.|physchem.|toxprint.|padel.|toxcast.	invivo.|physchem.|toxprint.|padel.|toxcast.	1.85001439528404	2.14209999354927	0.118195893459535
[truncated: 31,910 more rows]
